# Supplementary material for: T cell responses to SARS-CoV-2 spike cross-recognize Omicron
Source: Nature. 2022 Jan 31;603(7901):488–92. doi: 10.1038/s41586-022-04460-3 (PMC8930768; doi:10.1038/s41586-022-04460-3)
Supplement: Supplementary file 1 — List of 15mer peptides included in the Ancestral, Beta, Delta and Omicron mega pools. The Ancestral, Beta and Delta pools consisted of 253 peptides and the Omicron pool consists of 254 peptides. [file 41586_2022_4460_MOESM1_ESM.xlsx]

## Sheet: Sheet1
	Supplementary Table 1:
	List of 15mer peptides included in the Ancestral, Beta, Delta and Omicron mega pools. The Ancestral, Beta and Delta pools consisted of 253 peptides and the Omicron pool of 254 peptides.
	Protein	Start	End	Ancestral	B.1.351 (Beta)	B.1.617.2 (Delta)	B.1.1.529 (Omicron)
	S	1	15	MFVFLVLLPLVSSQC	MFVFLVLLPLVSSQC	MFVFLVLLPLVSSQC	MFVFLVLLPLVSSQC
	S	6	20	VLLPLVSSQCVNLTT	VLLPLVSSQCVNFTT	VLLPLVSSQCVNLRT	VLLPLVSSQCVNLTT
	S	11	25	VSSQCVNLTTRTQLP	VSSQCVNFTTRTQLP	VSSQCVNLRTRTQLP	VSSQCVNLTTRTQLP
	S	16	30	VNLTTRTQLPPAYTN	VNFTTRTQLPPAYTN	VNLRTRTQLPPAYTN	VNLTTRTQLPPAYTN
	S	21	35	RTQLPPAYTNSFTRG	RTQLPPAYTNSFTRG	RTQLPPAYTNSFTRG	RTQLPPAYTNSFTRG
	S	26	40	PAYTNSFTRGVYYPD	PAYTNSFTRGVYYPD	PAYTNSFTRGVYYPD	PAYTNSFTRGVYYPD
	S	31	45	SFTRGVYYPDKVFRS	SFTRGVYYPDKVFRS	SFTRGVYYPDKVFRS	SFTRGVYYPDKVFRS
	S	36	50	VYYPDKVFRSSVLHS	VYYPDKVFRSSVLHS	VYYPDKVFRSSVLHS	VYYPDKVFRSSVLHS
	S	41	55	KVFRSSVLHSTQDLF	KVFRSSVLHSTQDLF	KVFRSSVLHSTQDLF	KVFRSSVLHSTQDLF
	S	46	60	SVLHSTQDLFLPFFS	SVLHSTQDLFLPFFS	SVLHSTQDLFLPFFS	SVLHSTQDLFLPFFS
	S	51	65	TQDLFLPFFSNVTWF	TQDLFLPFFSNVTWF	TQDLFLPFFSNVTWF	TQDLFLPFFSNVTWF
	S	56	70	LPFFSNVTWFHAIHV	LPFFSNVTWFHAIHV	LPFFSNVTWFHAIHV	LPFFSNVTWFHVISG
	S	61	75	NVTWFHAIHVSGTNG	NVTWFHAIHVSGTNG	NVTWFHAIHVSGTNG	NVTWFHVISGTNGTK
	S	66	80	HAIHVSGTNGTKRFD	HAIHVSGTNGTKRFA	HAIHVSGTNGTKRFD	HVISGTNGTKRFDNP
	S	71	85	SGTNGTKRFDNPVLP	SGTNGTKRFANPVLP	SGTNGTKRFDNPVLP	SGTNGTKRFDNPVLP
	S	76	90	TKRFDNPVLPFNDGV	TKRFANPVLPFNDGV	TKRFDNPVLPFNDGV	TKRFDNPVLPFNDGV
	S	81	95	NPVLPFNDGVYFAST	NPVLPFNDGVYFAST	NPVLPFNDGVYFAST	NPVLPFNDGVYFASI
	S	86	100	FNDGVYFASTEKSNI	FNDGVYFASTEKSNI	FNDGVYFASTEKSNI	FNDGVYFASIEKSNI
	S	91	105	YFASTEKSNIIRGWI	YFASTEKSNIIRGWI	YFASTEKSNIIRGWI	YFASIEKSNIIRGWI
	S	96	110	EKSNIIRGWIFGTTL	EKSNIIRGWIFGTTL	EKSNIIRGWIFGTTL	EKSNIIRGWIFGTTL
	S	101	115	IRGWIFGTTLDSKTQ	IRGWIFGTTLDSKTQ	IRGWIFGTTLDSKTQ	IRGWIFGTTLDSKTQ
	S	106	120	FGTTLDSKTQSLLIV	FGTTLDSKTQSLLIV	FGTTLDSKTQSLLIV	FGTTLDSKTQSLLIV
	S	111	125	DSKTQSLLIVNNATN	DSKTQSLLIVNNATN	DSKTQSLLIVNNATN	DSKTQSLLIVNNATN
	S	116	130	SLLIVNNATNVVIKV	SLLIVNNATNVVIKV	SLLIVNNATNVVIKV	SLLIVNNATNVVIKV
	S	121	135	NNATNVVIKVCEFQF	NNATNVVIKVCEFQF	NNATNVVIKVCEFQF	NNATNVVIKVCEFQF
	S	126	140	VVIKVCEFQFCNDPF	VVIKVCEFQFCNDPF	VVIKVCEFQFCNDPF	VVIKVCEFQFCNDPF
	S	131	145	CEFQFCNDPFLGVYY	CEFQFCNDPFLGVYY	CEFQFCNDPFLGVYY	CEFQFCNDPFLDHKN
	S	136	150	CNDPFLGVYYHKNNK	CNDPFLGVYYHKNNK	CNDPFLGVYYHKNNK	CNDPFLDHKNNKSWM
	S	141	155	LGVYYHKNNKSWMES	LGVYYHKNNKSWMES	LGVYYHKNNKSWMES	LDHKNNKSWMESEFR
	S	146	160	HKNNKSWMESEFRVY	HKNNKSWMESEFRVY	HKNNKSWMESEFRVY	KNNKSWMESEFRVYS
	S	151	165	SWMESEFRVYSSANN	SWMESEFRVYSSANN	SWMESEFRVYSSANN	SWMESEFRVYSSANN
	S	156	170	EFRVYSSANNCTFEY	EFRVYSSANNCTFEY	EFRVYSSANNCTFEY	EFRVYSSANNCTFEY
	S	161	175	SSANNCTFEYVSQPF	SSANNCTFEYVSQPF	SSANNCTFEYVSQPF	SSANNCTFEYVSQPF
	S	166	180	CTFEYVSQPFLMDLE	CTFEYVSQPFLMDLE	CTFEYVSQPFLMDLE	CTFEYVSQPFLMDLE
	S	171	185	VSQPFLMDLEGKQGN	VSQPFLMDLEGKQGN	VSQPFLMDLEGKQGN	VSQPFLMDLEGKQGN
	S	176	190	LMDLEGKQGNFKNLR	LMDLEGKQGNFKNLR	LMDLEGKQGNFKNLR	LMDLEGKQGNFKNLR
	S	181	195	GKQGNFKNLREFVFK	GKQGNFKNLREFVFK	GKQGNFKNLREFVFK	GKQGNFKNLREFVFK
	S	186	200	FKNLREFVFKNIDGY	FKNLREFVFKNIDGY	FKNLREFVFKNIDGY	FKNLREFVFKNIDGY
	S	191	205	EFVFKNIDGYFKIYS	EFVFKNIDGYFKIYS	EFVFKNIDGYFKIYS	EFVFKNIDGYFKIYS
	S	196	210	NIDGYFKIYSKHTPI	NIDGYFKIYSKHTPI	NIDGYFKIYSKHTPI	NIDGYFKIYSKHTPI
	S	201	215	FKIYSKHTPINLVRD	FKIYSKHTPINLVRG	FKIYSKHTPINLVRD	FKIYSKHTPIIVREP
	S	206	220	KHTPINLVRDLPQGF	KHTPINLVRGLPQGF	KHTPINLVRDLPQGF	KHTPIIVREPEDLPQ
	S	211	225	NLVRDLPQGFSALEP	NLVRGLPQGFSALEP	NLVRDLPQGFSALEP	IVREPEDLPQGFSAL
	S	216	230	LPQGFSALEPLVDLP	LPQGFSALEPLVDLP	LPQGFSALEPLVDLP	EDLPQGFSALEPLVD
							GFSALEPLVDLPIGI
	S	221	235	SALEPLVDLPIGINI	SALEPLVDLPIGINI	SALEPLVDLPIGINI	SALEPLVDLPIGINI
	S	226	240	LVDLPIGINITRFQT	LVDLPIGINITRFQT	LVDLPIGINITRFQT	LVDLPIGINITRFQT
	S	231	245	IGINITRFQTLLALH	IGINITRFQTLHRSY	IGINITRFQTLLALH	IGINITRFQTLLALH
	S	236	250	TRFQTLLALHRSYLT	TRFQTLHRSYLTPGD	TRFQTLLALHRSYLT	TRFQTLLALHRSYLT
	S	241	255	LLALHRSYLTPGDSS	LHRSYLTPGDSSSGW	LLALHRSYLTPGDSS	LLALHRSYLTPGDSS
	S	246	260	RSYLTPGDSSSGWTA	RSYLTPGDSSSGWTA	RSYLTPGDSSSGWTA	RSYLTPGDSSSGWTA
	S	251	265	PGDSSSGWTAGAAAY	PGDSSSGWTAGAAAY	PGDSSSGWTAGAAAY	PGDSSSGWTAGAAAY
	S	256	270	SGWTAGAAAYYVGYL	SGWTAGAAAYYVGYL	SGWTAGAAAYYVGYL	SGWTAGAAAYYVGYL
	S	261	275	GAAAYYVGYLQPRTF	GAAAYYVGYLQPRTF	GAAAYYVGYLQPRTF	GAAAYYVGYLQPRTF
	S	266	280	YVGYLQPRTFLLKYN	YVGYLQPRTFLLKYN	YVGYLQPRTFLLKYN	YVGYLQPRTFLLKYN
	S	271	285	QPRTFLLKYNENGTI	QPRTFLLKYNENGTI	QPRTFLLKYNENGTI	QPRTFLLKYNENGTI
	S	276	290	LLKYNENGTITDAVD	LLKYNENGTITDAVD	LLKYNENGTITDAVD	LLKYNENGTITDAVD
	S	281	295	ENGTITDAVDCALDP	ENGTITDAVDCALDP	ENGTITDAVDCALDP	ENGTITDAVDCALDP
	S	286	300	TDAVDCALDPLSETK	TDAVDCALDPLSETK	TDAVDCALDPLSETK	TDAVDCALDPLSETK
	S	291	305	CALDPLSETKCTLKS	CALDPLSETKCTLKS	CALDPLSETKCTLKS	CALDPLSETKCTLKS
	S	296	310	LSETKCTLKSFTVEK	LSETKCTLKSFTVEK	LSETKCTLKSFTVEK	LSETKCTLKSFTVEK
	S	301	315	CTLKSFTVEKGIYQT	CTLKSFTVEKGIYQT	CTLKSFTVEKGIYQT	CTLKSFTVEKGIYQT
	S	306	320	FTVEKGIYQTSNFRV	FTVEKGIYQTSNFRV	FTVEKGIYQTSNFRV	FTVEKGIYQTSNFRV
	S	311	325	GIYQTSNFRVQPTES	GIYQTSNFRVQPTES	GIYQTSNFRVQPTES	GIYQTSNFRVQPTES
	S	316	330	SNFRVQPTESIVRFP	SNFRVQPTESIVRFP	SNFRVQPTESIVRFP	SNFRVQPTESIVRFP
	S	321	335	QPTESIVRFPNITNL	QPTESIVRFPNITNL	QPTESIVRFPNITNL	QPTESIVRFPNITNL
	S	326	340	IVRFPNITNLCPFGE	IVRFPNITNLCPFGE	IVRFPNITNLCPFGE	IVRFPNITNLCPFDE
	S	331	345	NITNLCPFGEVFNAT	NITNLCPFGEVFNAT	NITNLCPFGEVFNAT	NITNLCPFDEVFNAT
	S	336	350	CPFGEVFNATRFASV	CPFGEVFNATRFASV	CPFGEVFNATRFASV	CPFDEVFNATRFASV
	S	341	355	VFNATRFASVYAWNR	VFNATRFASVYAWNR	VFNATRFASVYAWNR	VFNATRFASVYAWNR
	S	346	360	RFASVYAWNRKRISN	RFASVYAWNRKRISN	RFASVYAWNRKRISN	RFASVYAWNRKRISN
	S	351	365	YAWNRKRISNCVADY	YAWNRKRISNCVADY	YAWNRKRISNCVADY	YAWNRKRISNCVADY
	S	356	370	KRISNCVADYSVLYN	KRISNCVADYSVLYN	KRISNCVADYSVLYN	KRISNCVADYSVLYN
	S	361	375	CVADYSVLYNSASFS	CVADYSVLYNSASFS	CVADYSVLYNSASFS	CVADYSVLYNLAPFF
	S	366	380	SVLYNSASFSTFKCY	SVLYNSASFSTFKCY	SVLYNSASFSTFKCY	SVLYNLAPFFTFKCY
	S	371	385	SASFSTFKCYGVSPT	SASFSTFKCYGVSPT	SASFSTFKCYGVSPT	LAPFFTFKCYGVSPT
	S	376	390	TFKCYGVSPTKLNDL	TFKCYGVSPTKLNDL	TFKCYGVSPTKLNDL	TFKCYGVSPTKLNDL
	S	381	395	GVSPTKLNDLCFTNV	GVSPTKLNDLCFTNV	GVSPTKLNDLCFTNV	GVSPTKLNDLCFTNV
	S	386	400	KLNDLCFTNVYADSF	KLNDLCFTNVYADSF	KLNDLCFTNVYADSF	KLNDLCFTNVYADSF
	S	391	405	CFTNVYADSFVIRGD	CFTNVYADSFVIRGD	CFTNVYADSFVIRGD	CFTNVYADSFVIRGD
	S	396	410	YADSFVIRGDEVRQI	YADSFVIRGDEVRQI	YADSFVIRGDEVRQI	YADSFVIRGDEVRQI
	S	401	415	VIRGDEVRQIAPGQT	VIRGDEVRQIAPGQT	VIRGDEVRQIAPGQT	VIRGDEVRQIAPGQT
	S	406	420	EVRQIAPGQTGKIAD	EVRQIAPGQTGNIAD	EVRQIAPGQTGKIAD	EVRQIAPGQTGNIAD
	S	411	425	APGQTGKIADYNYKL	APGQTGNIADYNYKL	APGQTGKIADYNYKL	APGQTGNIADYNYKL
	S	416	430	GKIADYNYKLPDDFT	GNIADYNYKLPDDFT	GKIADYNYKLPDDFT	GNIADYNYKLPDDFT
	S	421	435	YNYKLPDDFTGCVIA	YNYKLPDDFTGCVIA	YNYKLPDDFTGCVIA	YNYKLPDDFTGCVIA
	S	426	440	PDDFTGCVIAWNSNN	PDDFTGCVIAWNSNN	PDDFTGCVIAWNSNN	PDDFTGCVIAWNSNK
	S	431	445	GCVIAWNSNNLDSKV	GCVIAWNSNNLDSKV	GCVIAWNSNNLDSKV	GCVIAWNSNKLDSKV
	S	436	450	WNSNNLDSKVGGNYN	WNSNNLDSKVGGNYN	WNSNNLDSKVGGNYN	WNSNKLDSKVSGNYN
	S	441	455	LDSKVGGNYNYLYRL	LDSKVGGNYNYLYRL	LDSKVGGNYNYRYRL	LDSKVSGNYNYLYRL
	S	446	460	GGNYNYLYRLFRKSN	GGNYNYLYRLFRKSN	GGNYNYRYRLFRKSN	SGNYNYLYRLFRKSN
	S	451	465	YLYRLFRKSNLKPFE	YLYRLFRKSNLKPFE	YRYRLFRKSNLKPFE	YLYRLFRKSNLKPFE
	S	456	470	FRKSNLKPFERDIST	FRKSNLKPFERDIST	FRKSNLKPFERDIST	FRKSNLKPFERDIST
	S	461	475	LKPFERDISTEIYQA	LKPFERDISTEIYQA	LKPFERDISTEIYQA	LKPFERDISTEIYQA
	S	466	480	RDISTEIYQAGSTPC	RDISTEIYQAGSTPC	RDISTEIYQAGSKPC	RDISTEIYQAGNKPC
	S	471	485	EIYQAGSTPCNGVEG	EIYQAGSTPCNGVKG	EIYQAGSKPCNGVEG	EIYQAGNKPCNGVAG
	S	476	490	GSTPCNGVEGFNCYF	GSTPCNGVKGFNCYF	GSKPCNGVEGFNCYF	GNKPCNGVAGFNCYF
	S	481	495	NGVEGFNCYFPLQSY	NGVKGFNCYFPLQSY	NGVEGFNCYFPLQSY	NGVAGFNCYFPLRSY
	S	486	500	FNCYFPLQSYGFQPT	FNCYFPLQSYGFQPT	FNCYFPLQSYGFQPT	FNCYFPLRSYSFRPT
	S	491	505	PLQSYGFQPTNGVGY	PLQSYGFQPTYGVGY	PLQSYGFQPTNGVGY	PLRSYSFRPTYGVGH
	S	496	510	GFQPTNGVGYQPYRV	GFQPTYGVGYQPYRV	GFQPTNGVGYQPYRV	SFRPTYGVGHQPYRV
	S	501	515	NGVGYQPYRVVVLSF	YGVGYQPYRVVVLSF	NGVGYQPYRVVVLSF	YGVGHQPYRVVVLSF
	S	506	520	QPYRVVVLSFELLHA	QPYRVVVLSFELLHA	QPYRVVVLSFELLHA	QPYRVVVLSFELLHA
	S	511	525	VVLSFELLHAPATVC	VVLSFELLHAPATVC	VVLSFELLHAPATVC	VVLSFELLHAPATVC
	S	516	530	ELLHAPATVCGPKKS	ELLHAPATVCGPKKS	ELLHAPATVCGPKKS	ELLHAPATVCGPKKS
	S	521	535	PATVCGPKKSTNLVK	PATVCGPKKSTNLVK	PATVCGPKKSTNLVK	PATVCGPKKSTNLVK
	S	526	540	GPKKSTNLVKNKCVN	GPKKSTNLVKNKCVN	GPKKSTNLVKNKCVN	GPKKSTNLVKNKCVN
	S	531	545	TNLVKNKCVNFNFNG	TNLVKNKCVNFNFNG	TNLVKNKCVNFNFNG	TNLVKNKCVNFNFNG
	S	536	550	NKCVNFNFNGLTGTG	NKCVNFNFNGLTGTG	NKCVNFNFNGLTGTG	NKCVNFNFNGLKGTG
	S	541	555	FNFNGLTGTGVLTES	FNFNGLTGTGVLTES	FNFNGLTGTGVLTES	FNFNGLKGTGVLTES
	S	546	560	LTGTGVLTESNKKFL	LTGTGVLTESNKKFL	LTGTGVLTESNKKFL	LKGTGVLTESNKKFL
	S	551	565	VLTESNKKFLPFQQF	VLTESNKKFLPFQQF	VLTESNKKFLPFQQF	VLTESNKKFLPFQQF
	S	556	570	NKKFLPFQQFGRDIA	NKKFLPFQQFGRDIA	NKKFLPFQQFGRDIA	NKKFLPFQQFGRDIA
	S	561	575	PFQQFGRDIADTTDA	PFQQFGRDIADTTDA	PFQQFGRDIADTTDA	PFQQFGRDIADTTDA
	S	566	580	GRDIADTTDAVRDPQ	GRDIADTTDAVRDPQ	GRDIADTTDAVRDPQ	GRDIADTTDAVRDPQ
	S	571	585	DTTDAVRDPQTLEIL	DTTDAVRDPQTLEIL	DTTDAVRDPQTLEIL	DTTDAVRDPQTLEIL
	S	576	590	VRDPQTLEILDITPC	VRDPQTLEILDITPC	VRDPQTLEILDITPC	VRDPQTLEILDITPC
	S	581	595	TLEILDITPCSFGGV	TLEILDITPCSFGGV	TLEILDITPCSFGGV	TLEILDITPCSFGGV
	S	586	600	DITPCSFGGVSVITP	DITPCSFGGVSVITP	DITPCSFGGVSVITP	DITPCSFGGVSVITP
	S	591	605	SFGGVSVITPGTNTS	SFGGVSVITPGTNTS	SFGGVSVITPGTNTS	SFGGVSVITPGTNTS
	S	596	610	SVITPGTNTSNQVAV	SVITPGTNTSNQVAV	SVITPGTNTSNQVAV	SVITPGTNTSNQVAV
	S	601	615	GTNTSNQVAVLYQDV	GTNTSNQVAVLYQGV	GTNTSNQVAVLYQGV	GTNTSNQVAVLYQGV
	S	606	620	NQVAVLYQDVNCTEV	NQVAVLYQGVNCTEV	NQVAVLYQGVNCTEV	NQVAVLYQGVNCTEV
	S	611	625	LYQDVNCTEVPVAIH	LYQGVNCTEVPVAIH	LYQGVNCTEVPVAIH	LYQGVNCTEVPVAIH
	S	616	630	NCTEVPVAIHADQLT	NCTEVPVAIHADQLT	NCTEVPVAIHADQLT	NCTEVPVAIHADQLT
	S	621	635	PVAIHADQLTPTWRV	PVAIHADQLTPTWRV	PVAIHADQLTPTWRV	PVAIHADQLTPTWRV
	S	626	640	ADQLTPTWRVYSTGS	ADQLTPTWRVYSTGS	ADQLTPTWRVYSTGS	ADQLTPTWRVYSTGS
	S	631	645	PTWRVYSTGSNVFQT	PTWRVYSTGSNVFQT	PTWRVYSTGSNVFQT	PTWRVYSTGSNVFQT
	S	636	650	YSTGSNVFQTRAGCL	YSTGSNVFQTRAGCL	YSTGSNVFQTRAGCL	YSTGSNVFQTRAGCL
	S	641	655	NVFQTRAGCLIGAEH	NVFQTRAGCLIGAEH	NVFQTRAGCLIGAEH	NVFQTRAGCLIGAEY
	S	646	660	RAGCLIGAEHVNNSY	RAGCLIGAEHVNNSY	RAGCLIGAEHVNNSY	RAGCLIGAEYVNNSY
	S	651	665	IGAEHVNNSYECDIP	IGAEHVNNSYECDIP	IGAEHVNNSYECDIP	IGAEYVNNSYECDIP
	S	656	670	VNNSYECDIPIGAGI	VNNSYECDIPIGAGI	VNNSYECDIPIGAGI	VNNSYECDIPIGAGI
	S	661	675	ECDIPIGAGICASYQ	ECDIPIGAGICASYQ	ECDIPIGAGICASYQ	ECDIPIGAGICASYQ
	S	666	680	IGAGICASYQTQTNS	IGAGICASYQTQTNS	IGAGICASYQTQTNS	IGAGICASYQTQTKS
	S	671	685	CASYQTQTNSPRRAR	CASYQTQTNSPRRAR	CASYQTQTNSRRRAR	CASYQTQTKSHRRAR
	S	676	690	TQTNSPRRARSVASQ	TQTNSPRRARSVASQ	TQTNSRRRARSVASQ	TQTKSHRRARSVASQ
	S	681	695	PRRARSVASQSIIAY	PRRARSVASQSIIAY	RRRARSVASQSIIAY	HRRARSVASQSIIAY
	S	686	700	SVASQSIIAYTMSLG	SVASQSIIAYTMSLG	SVASQSIIAYTMSLG	SVASQSIIAYTMSLG
	S	691	705	SIIAYTMSLGAENSV	SIIAYTMSLGVENSV	SIIAYTMSLGAENSV	SIIAYTMSLGAENSV
	S	696	710	TMSLGAENSVAYSNN	TMSLGVENSVAYSNN	TMSLGAENSVAYSNN	TMSLGAENSVAYSNN
	S	701	715	AENSVAYSNNSIAIP	VENSVAYSNNSIAIP	AENSVAYSNNSIAIP	AENSVAYSNNSIAIP
	S	706	720	AYSNNSIAIPTNFTI	AYSNNSIAIPTNFTI	AYSNNSIAIPTNFTI	AYSNNSIAIPTNFTI
	S	711	725	SIAIPTNFTISVTTE	SIAIPTNFTISVTTE	SIAIPTNFTISVTTE	SIAIPTNFTISVTTE
	S	716	730	TNFTISVTTEILPVS	TNFTISVTTEILPVS	TNFTISVTTEILPVS	TNFTISVTTEILPVS
	S	721	735	SVTTEILPVSMTKTS	SVTTEILPVSMTKTS	SVTTEILPVSMTKTS	SVTTEILPVSMTKTS
	S	726	740	ILPVSMTKTSVDCTM	ILPVSMTKTSVDCTM	ILPVSMTKTSVDCTM	ILPVSMTKTSVDCTM
	S	731	745	MTKTSVDCTMYICGD	MTKTSVDCTMYICGD	MTKTSVDCTMYICGD	MTKTSVDCTMYICGD
	S	736	750	VDCTMYICGDSTECS	VDCTMYICGDSTECS	VDCTMYICGDSTECS	VDCTMYICGDSTECS
	S	741	755	YICGDSTECSNLLLQ	YICGDSTECSNLLLQ	YICGDSTECSNLLLQ	YICGDSTECSNLLLQ
	S	746	760	STECSNLLLQYGSFC	STECSNLLLQYGSFC	STECSNLLLQYGSFC	STECSNLLLQYGSFC
	S	751	765	NLLLQYGSFCTQLNR	NLLLQYGSFCTQLNR	NLLLQYGSFCTQLNR	NLLLQYGSFCTQLKR
	S	756	770	YGSFCTQLNRALTGI	YGSFCTQLNRALTGI	YGSFCTQLNRALTGI	YGSFCTQLKRALTGI
	S	761	775	TQLNRALTGIAVEQD	TQLNRALTGIAVEQD	TQLNRALTGIAVEQD	TQLKRALTGIAVEQD
	S	766	780	ALTGIAVEQDKNTQE	ALTGIAVEQDKNTQE	ALTGIAVEQDKNTQE	ALTGIAVEQDKNTQE
	S	771	785	AVEQDKNTQEVFAQV	AVEQDKNTQEVFAQV	AVEQDKNTQEVFAQV	AVEQDKNTQEVFAQV
	S	776	790	KNTQEVFAQVKQIYK	KNTQEVFAQVKQIYK	KNTQEVFAQVKQIYK	KNTQEVFAQVKQIYK
	S	781	795	VFAQVKQIYKTPPIK	VFAQVKQIYKTPPIK	VFAQVKQIYKTPPIK	VFAQVKQIYKTPPIK
	S	786	800	KQIYKTPPIKDFGGF	KQIYKTPPIKDFGGF	KQIYKTPPIKDFGGF	KQIYKTPPIKYFGGF
	S	791	805	TPPIKDFGGFNFSQI	TPPIKDFGGFNFSQI	TPPIKDFGGFNFSQI	TPPIKYFGGFNFSQI
	S	796	810	DFGGFNFSQILPDPS	DFGGFNFSQILPDPS	DFGGFNFSQILPDPS	YFGGFNFSQILPDPS
	S	801	815	NFSQILPDPSKPSKR	NFSQILPDPSKPSKR	NFSQILPDPSKPSKR	NFSQILPDPSKPSKR
	S	806	820	LPDPSKPSKRSFIED	LPDPSKPSKRSFIED	LPDPSKPSKRSFIED	LPDPSKPSKRSFIED
	S	811	825	KPSKRSFIEDLLFNK	KPSKRSFIEDLLFNK	KPSKRSFIEDLLFNK	KPSKRSFIEDLLFNK
	S	816	830	SFIEDLLFNKVTLAD	SFIEDLLFNKVTLAD	SFIEDLLFNKVTLAD	SFIEDLLFNKVTLAD
	S	821	835	LLFNKVTLADAGFIK	LLFNKVTLADAGFIK	LLFNKVTLADAGFIK	LLFNKVTLADAGFIK
	S	826	840	VTLADAGFIKQYGDC	VTLADAGFIKQYGDC	VTLADAGFIKQYGDC	VTLADAGFIKQYGDC
	S	831	845	AGFIKQYGDCLGDIA	AGFIKQYGDCLGDIA	AGFIKQYGDCLGDIA	AGFIKQYGDCLGDIA
	S	836	850	QYGDCLGDIAARDLI	QYGDCLGDIAARDLI	QYGDCLGDIAARDLI	QYGDCLGDIAARDLI
	S	841	855	LGDIAARDLICAQKF	LGDIAARDLICAQKF	LGDIAARDLICAQKF	LGDIAARDLICAQKF
	S	846	860	ARDLICAQKFNGLTV	ARDLICAQKFNGLTV	ARDLICAQKFNGLTV	ARDLICAQKFKGLTV
	S	851	865	CAQKFNGLTVLPPLL	CAQKFNGLTVLPPLL	CAQKFNGLTVLPPLL	CAQKFKGLTVLPPLL
	S	856	870	NGLTVLPPLLTDEMI	NGLTVLPPLLTDEMI	NGLTVLPPLLTDEMI	KGLTVLPPLLTDEMI
	S	861	875	LPPLLTDEMIAQYTS	LPPLLTDEMIAQYTS	LPPLLTDEMIAQYTS	LPPLLTDEMIAQYTS
	S	866	880	TDEMIAQYTSALLAG	TDEMIAQYTSALLAG	TDEMIAQYTSALLAG	TDEMIAQYTSALLAG
	S	871	885	AQYTSALLAGTITSG	AQYTSALLAGTITSG	AQYTSALLAGTITSG	AQYTSALLAGTITSG
	S	876	890	ALLAGTITSGWTFGA	ALLAGTITSGWTFGA	ALLAGTITSGWTFGA	ALLAGTITSGWTFGA
	S	881	895	TITSGWTFGAGAALQ	TITSGWTFGAGAALQ	TITSGWTFGAGAALQ	TITSGWTFGAGAALQ
	S	886	900	WTFGAGAALQIPFAM	WTFGAGAALQIPFAM	WTFGAGAALQIPFAM	WTFGAGAALQIPFAM
	S	891	905	GAALQIPFAMQMAYR	GAALQIPFAMQMAYR	GAALQIPFAMQMAYR	GAALQIPFAMQMAYR
	S	896	910	IPFAMQMAYRFNGIG	IPFAMQMAYRFNGIG	IPFAMQMAYRFNGIG	IPFAMQMAYRFNGIG
	S	901	915	QMAYRFNGIGVTQNV	QMAYRFNGIGVTQNV	QMAYRFNGIGVTQNV	QMAYRFNGIGVTQNV
	S	906	920	FNGIGVTQNVLYENQ	FNGIGVTQNVLYENQ	FNGIGVTQNVLYENQ	FNGIGVTQNVLYENQ
	S	911	925	VTQNVLYENQKLIAN	VTQNVLYENQKLIAN	VTQNVLYENQKLIAN	VTQNVLYENQKLIAN
	S	916	930	LYENQKLIANQFNSA	LYENQKLIANQFNSA	LYENQKLIANQFNSA	LYENQKLIANQFNSA
	S	921	935	KLIANQFNSAIGKIQ	KLIANQFNSAIGKIQ	KLIANQFNSAIGKIQ	KLIANQFNSAIGKIQ
	S	926	940	QFNSAIGKIQDSLSS	QFNSAIGKIQDSLSS	QFNSAIGKIQDSLSS	QFNSAIGKIQDSLSS
	S	931	945	IGKIQDSLSSTASAL	IGKIQDSLSSTASAL	IGKIQDSLSSTASAL	IGKIQDSLSSTASAL
	S	936	950	DSLSSTASALGKLQD	DSLSSTASALGKLQD	DSLSSTASALGKLQN	DSLSSTASALGKLQD
	S	941	955	TASALGKLQDVVNQN	TASALGKLQDVVNQN	TASALGKLQNVVNQN	TASALGKLQDVVNHN
	S	946	960	GKLQDVVNQNAQALN	GKLQDVVNQNAQALN	GKLQNVVNQNAQALN	GKLQDVVNHNAQALN
	S	951	965	VVNQNAQALNTLVKQ	VVNQNAQALNTLVKQ	VVNQNAQALNTLVKQ	VVNHNAQALNTLVKQ
	S	956	970	AQALNTLVKQLSSNF	AQALNTLVKQLSSNF	AQALNTLVKQLSSNF	AQALNTLVKQLSSKF
	S	961	975	TLVKQLSSNFGAISS	TLVKQLSSNFGAISS	TLVKQLSSNFGAISS	TLVKQLSSKFGAISS
	S	966	980	LSSNFGAISSVLNDI	LSSNFGAISSVLNDI	LSSNFGAISSVLNDI	LSSKFGAISSVLNDI
	S	971	985	GAISSVLNDILSRLD	GAISSVLNDILSRLD	GAISSVLNDILSRLD	GAISSVLNDIFSRLD
	S	976	990	VLNDILSRLDKVEAE	VLNDILSRLDKVEAE	VLNDILSRLDKVEAE	VLNDIFSRLDKVEAE
	S	981	995	LSRLDKVEAEVQIDR	LSRLDKVEAEVQIDR	LSRLDKVEAEVQIDR	FSRLDKVEAEVQIDR
	S	986	1000	KVEAEVQIDRLITGR	KVEAEVQIDRLITGR	KVEAEVQIDRLITGR	KVEAEVQIDRLITGR
	S	991	1005	VQIDRLITGRLQSLQ	VQIDRLITGRLQSLQ	VQIDRLITGRLQSLQ	VQIDRLITGRLQSLQ
	S	996	1010	LITGRLQSLQTYVTQ	LITGRLQSLQTYVTQ	LITGRLQSLQTYVTQ	LITGRLQSLQTYVTQ
	S	1001	1015	LQSLQTYVTQQLIRA	LQSLQTYVTQQLIRA	LQSLQTYVTQQLIRA	LQSLQTYVTQQLIRA
	S	1006	1020	TYVTQQLIRAAEIRA	TYVTQQLIRAAEIRA	TYVTQQLIRAAEIRA	TYVTQQLIRAAEIRA
	S	1011	1025	QLIRAAEIRASANLA	QLIRAAEIRASANLA	QLIRAAEIRASANLA	QLIRAAEIRASANLA
	S	1016	1030	AEIRASANLAATKMS	AEIRASANLAATKMS	AEIRASANLAATKMS	AEIRASANLAATKMS
	S	1021	1035	SANLAATKMSECVLG	SANLAATKMSECVLG	SANLAATKMSECVLG	SANLAATKMSECVLG
	S	1026	1040	ATKMSECVLGQSKRV	ATKMSECVLGQSKRV	ATKMSECVLGQSKRV	ATKMSECVLGQSKRV
	S	1031	1045	ECVLGQSKRVDFCGK	ECVLGQSKRVDFCGK	ECVLGQSKRVDFCGK	ECVLGQSKRVDFCGK
	S	1036	1050	QSKRVDFCGKGYHLM	QSKRVDFCGKGYHLM	QSKRVDFCGKGYHLM	QSKRVDFCGKGYHLM
	S	1041	1055	DFCGKGYHLMSFPQS	DFCGKGYHLMSFPQS	DFCGKGYHLMSFPQS	DFCGKGYHLMSFPQS
	S	1046	1060	GYHLMSFPQSAPHGV	GYHLMSFPQSAPHGV	GYHLMSFPQSAPHGV	GYHLMSFPQSAPHGV
	S	1051	1065	SFPQSAPHGVVFLHV	SFPQSAPHGVVFLHV	SFPQSAPHGVVFLHV	SFPQSAPHGVVFLHV
	S	1056	1070	APHGVVFLHVTYVPA	APHGVVFLHVTYVPA	APHGVVFLHVTYVPA	APHGVVFLHVTYVPA
	S	1061	1075	VFLHVTYVPAQEKNF	VFLHVTYVPAQEKNF	VFLHVTYVPAQEKNF	VFLHVTYVPAQEKNF
	S	1066	1080	TYVPAQEKNFTTAPA	TYVPAQEKNFTTAPA	TYVPAQEKNFTTAPA	TYVPAQEKNFTTAPA
	S	1071	1085	QEKNFTTAPAICHDG	QEKNFTTAPAICHDG	QEKNFTTAPAICHDG	QEKNFTTAPAICHDG
	S	1076	1090	TTAPAICHDGKAHFP	TTAPAICHDGKAHFP	TTAPAICHDGKAHFP	TTAPAICHDGKAHFP
	S	1081	1095	ICHDGKAHFPREGVF	ICHDGKAHFPREGVF	ICHDGKAHFPREGVF	ICHDGKAHFPREGVF
	S	1086	1100	KAHFPREGVFVSNGT	KAHFPREGVFVSNGT	KAHFPREGVFVSNGT	KAHFPREGVFVSNGT
	S	1091	1105	REGVFVSNGTHWFVT	REGVFVSNGTHWFVT	REGVFVSNGTHWFVT	REGVFVSNGTHWFVT
	S	1096	1110	VSNGTHWFVTQRNFY	VSNGTHWFVTQRNFY	VSNGTHWFVTQRNFY	VSNGTHWFVTQRNFY
	S	1101	1115	HWFVTQRNFYEPQII	HWFVTQRNFYEPQII	HWFVTQRNFYEPQII	HWFVTQRNFYEPQII
	S	1106	1120	QRNFYEPQIITTDNT	QRNFYEPQIITTDNT	QRNFYEPQIITTDNT	QRNFYEPQIITTDNT
	S	1111	1125	EPQIITTDNTFVSGN	EPQIITTDNTFVSGN	EPQIITTDNTFVSGN	EPQIITTDNTFVSGN
	S	1116	1130	TTDNTFVSGNCDVVI	TTDNTFVSGNCDVVI	TTDNTFVSGNCDVVI	TTDNTFVSGNCDVVI
	S	1121	1135	FVSGNCDVVIGIVNN	FVSGNCDVVIGIVNN	FVSGNCDVVIGIVNN	FVSGNCDVVIGIVNN
	S	1126	1140	CDVVIGIVNNTVYDP	CDVVIGIVNNTVYDP	CDVVIGIVNNTVYDP	CDVVIGIVNNTVYDP
	S	1131	1145	GIVNNTVYDPLQPEL	GIVNNTVYDPLQPEL	GIVNNTVYDPLQPEL	GIVNNTVYDPLQPEL
	S	1136	1150	TVYDPLQPELDSFKE	TVYDPLQPELDSFKE	TVYDPLQPELDSFKE	TVYDPLQPELDSFKE
	S	1141	1155	LQPELDSFKEELDKY	LQPELDSFKEELDKY	LQPELDSFKEELDKY	LQPELDSFKEELDKY
	S	1146	1160	DSFKEELDKYFKNHT	DSFKEELDKYFKNHT	DSFKEELDKYFKNHT	DSFKEELDKYFKNHT
	S	1151	1165	ELDKYFKNHTSPDVD	ELDKYFKNHTSPDVD	ELDKYFKNHTSPDVD	ELDKYFKNHTSPDVD
	S	1156	1170	FKNHTSPDVDLGDIS	FKNHTSPDVDLGDIS	FKNHTSPDVDLGDIS	FKNHTSPDVDLGDIS
	S	1161	1175	SPDVDLGDISGINAS	SPDVDLGDISGINAS	SPDVDLGDISGINAS	SPDVDLGDISGINAS
	S	1166	1180	LGDISGINASVVNIQ	LGDISGINASVVNIQ	LGDISGINASVVNIQ	LGDISGINASVVNIQ
	S	1171	1185	GINASVVNIQKEIDR	GINASVVNIQKEIDR	GINASVVNIQKEIDR	GINASVVNIQKEIDR
	S	1176	1190	VVNIQKEIDRLNEVA	VVNIQKEIDRLNEVA	VVNIQKEIDRLNEVA	VVNIQKEIDRLNEVA
	S	1181	1195	KEIDRLNEVAKNLNE	KEIDRLNEVAKNLNE	KEIDRLNEVAKNLNE	KEIDRLNEVAKNLNE
	S	1186	1200	LNEVAKNLNESLIDL	LNEVAKNLNESLIDL	LNEVAKNLNESLIDL	LNEVAKNLNESLIDL
	S	1191	1205	KNLNESLIDLQELGK	KNLNESLIDLQELGK	KNLNESLIDLQELGK	KNLNESLIDLQELGK
	S	1196	1210	SLIDLQELGKYEQYI	SLIDLQELGKYEQYI	SLIDLQELGKYEQYI	SLIDLQELGKYEQYI
	S	1201	1215	QELGKYEQYIKWPWY	QELGKYEQYIKWPWY	QELGKYEQYIKWPWY	QELGKYEQYIKWPWY
	S	1206	1220	YEQYIKWPWYIWLGF	YEQYIKWPWYIWLGF	YEQYIKWPWYIWLGF	YEQYIKWPWYIWLGF
	S	1211	1225	KWPWYIWLGFIAGLI	KWPWYIWLGFIAGLI	KWPWYIWLGFIAGLI	KWPWYIWLGFIAGLI
	S	1216	1230	IWLGFIAGLIAIVMV	IWLGFIAGLIAIVMV	IWLGFIAGLIAIVMV	IWLGFIAGLIAIVMV
	S	1221	1235	IAGLIAIVMVTIMLC	IAGLIAIVMVTIMLC	IAGLIAIVMVTIMLC	IAGLIAIVMVTIMLC
	S	1226	1240	AIVMVTIMLCCMTSC	AIVMVTIMLCCMTSC	AIVMVTIMLCCMTSC	AIVMVTIMLCCMTSC
	S	1231	1245	TIMLCCMTSCCSCLK	TIMLCCMTSCCSCLK	TIMLCCMTSCCSCLK	TIMLCCMTSCCSCLK
	S	1236	1250	CMTSCCSCLKGCCSC	CMTSCCSCLKGCCSC	CMTSCCSCLKGCCSC	CMTSCCSCLKGCCSC
	S	1241	1255	CSCLKGCCSCGSCCK	CSCLKGCCSCGSCCK	CSCLKGCCSCGSCCK	CSCLKGCCSCGSCCK
	S	1246	1260	GCCSCGSCCKFDEDD	GCCSCGSCCKFDEDD	GCCSCGSCCKFDEDD	GCCSCGSCCKFDEDD
	S	1251	1265	GSCCKFDEDDSEPVL	GSCCKFDEDDSEPVL	GSCCKFDEDDSEPVL	GSCCKFDEDDSEPVL
	S	1256	1270	FDEDDSEPVLKGVKL	FDEDDSEPVLKGVKL	FDEDDSEPVLKGVKL	FDEDDSEPVLKGVKL
	S	1261	1275	DDSEPVLKGVKLHYT	SEPVLKGVKLHYT	DDSEPVLKGVKLHYT	DDSEPVLKGVKLHYT
