# Supplementary material for: T cell responses to SARS-CoV-2 spike cross-recognize Omicron
Source: Nature. 2022 Jan 31;603(7901):488–92. doi: 10.1038/s41586-022-04460-3 (PMC8930768; doi:10.1038/s41586-022-04460-3)
Supplement: Supplementary file 4 — Source Data Fig. 1 [file 41586_2022_4460_MOESM4_ESM.xlsx]

## Sheet: Fig. 1b
Fig. 1b
	% of vaccine responders
Ad26.COV.S (1 dose)	90
Ad26.COV.S (2 doses)	95
BNT162b2 (2 doses)	86.7

## Sheet: Fig.1c
Fig. 1c
	% CD4&CD8 responders	% CD4only responders
Ad26.COV.S (1 dose)	27.8	72.2
Ad26.COV.S (2 doses)	52.6	47.4
BNT162b2 (2 doses)	69.2	30.8
Convalescents	53.3	46.7

## Sheet: Fig.1e
Fig. 1e
Frequency Spike-specific CD4+ T cell (% of total CD4)
Spike (Ancestral) / Ad26.COV.S (1 dose)	Spike (Omicron) / Ad26.COV.S (1 dose)	Spike (ancestral) / Ad26.COV.S (2 doses)	Spike (Omicron) / Ad26.COV.S (2 doses)	Spike (Ancestral) / BNT162b2 (2 doses)	Spike (Omicron) / BNT162b2 (2 doses)	Spike (Ancestral) / Convalescent	Spike (Omicron) / Convalescent
0.053	0.047	0.02715	0.04115	0.039	0.038	0.055	0.049
0.20162	0.15162	0.03421	0.02621	0.179	0.119	0.132	0.102
0.13	0.11	0.036	0.023	0.29	0.18	0.099	0.062
0.043	0.038	0.028	0.024	0.024	0.015	0.057	0.038
0.077	0.067	0.031	0.012	0.036	0.036	0.052	0.041
0.11	0.09	0.00726	0.00226	0.423	0.243	0.078	0.065
0.033	0.028	0.28	0.21	0.276	0.206	0.10262	0.07262
0.197	0.177	0.0226	0.0226	0.696	0.486	0.054	0.039
0.016	0.01	0.025	0.024	0.074	0.022	0.204	0.164
0.144	0.124	0.14159	0.13159	0.669	0.569	0.066	0.045
0.019	0.012	0.032	0.019	0.264	0.224	0.153	0.103
0.037	0.047	0.0155	0.0155	0.08	0.09	0.14	0.14
0.056	0.048	0.18482	0.12482	0.29293	0.13293	0.094	0.067
0.022	0.006	0.0254	0.0194			0.29	0.23
0.05	0.05	0.01417	0.01717			0.301	0.231
0.103	0.093	0.118	0.075
0.07	0.05	0.02735	0.02135
0.07	0.08	0.015	0.016
		0.00821	0.00721

## Sheet: Fig. 1f
Fig. 1f
Fold change in Spike-specific CD4 response
Ad26.COV.S (1 dose)	Ad26.COV.S (2 doses)	BNT162b2 (2 doses)	Convalescent
0.8868	1.5157	0.9744	0.8909
0.752	0.7662	0.6648	0.7727
0.8462	0.6389	0.6207	0.6263
0.8837	0.8571	0.625	0.6667
0.8701	0.3871	1	0.7885
0.8182	0.3113	0.5745	0.8333
0.8485	0.75	0.7464	0.7077
0.8985	1	0.6983	0.7222
0.625	0.96	0.2973	0.8039
0.8611	0.9294	0.8505	0.6818
0.6316	0.5938	0.8485	0.6732
1.2703	1	1.125	1
0.8571	0.6754	0.4538	0.7128
0.2727	0.7638		0.7931
1	1.2117		0.7674
0.9029	0.6356
0.7143	0.7806
1.1429	1.0667
	0.8782

## Sheet: Fig. 1g
Fig. 1g
Frequency Spike-specific CD8+ T cell (% of total CD8)
Spike (Ancestral) / Ad26.COV.S (1 dose)	Spike (Omicron) / Ad26.COV.S (1 dose)	Spike (ancestral) / Ad26.COV.S (2 doses)	Spike (Omicron) / Ad26.COV.S (2 doses)	Spike (Ancestral) / BNT162b2 (2 doses)	Spike (Omicron) / BNT162b2 (2 doses)	Spike (Ancestral) / Convalescent	Spike (Omicron) / Convalescent
0.05512	0.03512	0.04292	0.03392	0.013	0.001	0.00562	0.0055
0.033	0.034	0.03072	0.02972	0.616	0.536	0.02775	0.00317
0.02557	0.02457	0.00642	0.00218	0.05304	0.001	0.01278	0.00834
0.062	0.039	0.61002	0.60002	0.023	0.001	0.013	0.015
0.025	0.001	0.148	0.038	0.02105	0.02605	0.058	0.049
		0.01599	0.00899	0.05022	0.02822	0.024	0.001
		0.02228	0.01628	0.84376	0.67376	0.00829	0.00556
		0.10579	0.09179	2.24	2.44	0.0087	0.00656
		0.009	0.01	0.02244	0.01544
		0.01384	0.00748

## Sheet: Fig. 1h
Fig. 1h
Fold change in Spike-specific CD8 response
Ad26.COV.S (1 dose)	Ad26.COV.S (2 doses)	BNT162b2 (2 doses)	Convalescent
0.63716	0.79031	0.055	0.97865
1.0303	0.96745	0.87	0.11423
0.96089	0.33956	0.055	0.65258
0.62903	0.98361	0.055	1.15385
0.055	0.25676	1.238	0.84483
	0.56223	0.562	0.055
	0.7307	0.799	0.67069
	0.86766	1.089	0.75402
	1.11111	0.688
	0.54046
