# Supplementary material for: T cell responses to SARS-CoV-2 spike cross-recognize Omicron
Source: Nature. 2022 Jan 31;603(7901):488–92. doi: 10.1038/s41586-022-04460-3 (PMC8930768; doi:10.1038/s41586-022-04460-3)
Supplement: Supplementary file 5 — Source Data Fig. 2 [file 41586_2022_4460_MOESM5_ESM.xlsx]

## Sheet: Fig. 2c 
Fig. 2c
SARS-CoV-2-specific CD4+ T cells (% total CD4)
Wave 1 / S	Wave 2 / S	Wave 3 / S	Wave 4 / S	Wave 1 / N	Wave 2 / N	Wave 3 / N	Wave 4 / N	Wave 1 / M	Wave 2 / M	Wave 3 / M	Wave 4 / M
0.042	0.385	1.203	0.001	0.071	0.155	0.173	0.013	0.046	0.305	0.443	0.352
0.548	0.05	0.108	0.04	0.228	0.06	0.088	0.001	0.001	0.03	0.098	0.001
0.16	0.836	0.045	0.001	0.001	0.226	0.047	0.008	0.045	0.106	0.042	0.0067
0.064	0.246	0.048	0.028	0.001	0.126	0.038	0.027	0.043	0.4	0.027	0.20303
0.001	0.34	0.001	0.39303	0.001	0.26	0.006	0.41303	0.099	0.12204	0.078	0.006
0.001	0.039	0.077	0.004	0.019	0.069	0.109	0.003		0.018	0.03	0.007
0.001	0.06504	0.001	0.02	0.001	0.04604	0.001	0.03		0.001	0.001	0.179
0.001	0.069	0.025	0.011	0.086	0.019	0.007	0.001		0.047	0.023	0.343
0.007	0.001	0.18463	0.139	0.07	0.001	0.02163	0.109		0.037	0.07263	0.04
0.1	0.056	0.054	0.183		0.039	0.023	0.113		0.177	0.001
0.001	0.257	0.02804	0.096		0.177	0.001	0.04		0.001
0.001	0.157	0.031	0.018		0.038	0.021			0.001
0.126	0.011	0.184	0.15		0.001	0.054
0.634	0.001	0.074	0.073		0.001	0.001
0.117	0.001	0.001	0.075		0.054
0.674	0.074	0.01373	0.282
0.299			0.133
			0.682
			0.042

## Sheet: Fig. 2d
Fig. 2d
SARS-CoV-2-specific CD8+ T cells (% total CD8)
Wave 1 / S	Wave 2 / S	Wave 3 / S	Wave 4 / S	Wave 1 / N	Wave 2 / N	Wave 3 / N	Wave 4 / N	Wave 1 / M	Wave 2 / M	Wave 3 / M	Wave 4 / M
0.001	0.001	0.001	0.001	0.001	0.001	0.001	0.001	0.001	0.001	0.001	0.001
0.001	0.001	0.001	0.001	0.082	0.001	0.001	0.001	0.001	0.001	0.001	0.001
0.06	0.018	0.137	0.001	0.001	0.203	0.067	0.001	0.001	0.001	0.001	0.01
0.141	0.12	0.05917	0.001	0.001	0.001	0.05517	0.001	0.001	0.001	0.001	0.11
0.001	0.08	0.001	0.019	0.001	0.001	0.001	0.18	0.001	0.001	0.001	0.001
0.001	0.041	0.02124	0.001	0.001	0.001	0.001	0.001		0.001	0.001	0.001
0.001	0.001	0.001	0.029	0.001	0.001	0.001	0.018		0.001	0.001	0.001
0.001	0.07998	0.03367	0.001	0.001	0.001	0.16367	0.001		0.001	0.001	0.001
0.001	0.001	0.01502	0.01212	0.018	0.001	0.04002	0.13612		0.011	0.02902	0.001
0.0744	0.10367	0.001	0.001		0.18367	1.399	0.10591		0.03659	0.001
0.001	0.027	0.001	0.006		0.001	0.001	0.058		0.001
0.001	0.001	0.001	0.001		0.03959	0.001			0.001
0.03136	0.001	0.021	0.073		0.001	0.001
0.00779	0.001	0.001	0.379		0.001	0.001
0.001	0.001	0.001	0.001		0.02077
0.02039	0.14077	0.001	0.001
0.017			0.001
			0.001
			0.001

## Sheet: Fig. 2e
Fig. 2e
SARS-CoV-2 spike-specific CD4+ T cells (% total CD4)
Ancestral	Omicron
0.116	0.106
0.064	0.05
0.0067	0.008
0.93284	0.82284
0.0464	0.0084
0.073	0.071
0.08	0.1
0.139	0.199
0.015	0.02
