# Supplementary material for: T cell responses to SARS-CoV-2 spike cross-recognize Omicron
Source: Nature. 2022 Jan 31;603(7901):488–92. doi: 10.1038/s41586-022-04460-3 (PMC8930768; doi:10.1038/s41586-022-04460-3)
Supplement: Supplementary file 6 — Source Data Extended Data Fig. 2 [file 41586_2022_4460_MOESM6_ESM.xlsx]

## Sheet: Ext Fig. 2a
Ext Fig. 2a
Neutralization					Fold Change
Ancestral / Prior infection	Omicron / Prior infection	Ancestral / No prior infection	Omicron / No prior infection		FC CD4 response	FC CD8 response	FC Neutralization
58368.4	938.97	199.7	16.08		0.974359		0.0805081
57026.3	1551.67	151.15	11.22		1.125		0.05579
11169.9	712.56	204.66	11.42		0.574468	0.011	0.0556919
7523.88	419.02	490.54	32.37		0.698276	1.23753	0.0184856
695.35	12.85				0.297297	0.561928	0.062964
11750.9	739.88				0.850523	0.798521	0.016087
					0.848485	1.08929	0.0272097
					0.453794	0.688057	0.0637934

## Sheet: Ext Fig. 2b
Ext Fig. 2b
Neutralization							Fold Change
Ancestral / Prior infection	Beta / Prior infection	Omicron / Prior infection	Ancestral / No prior infection	Beta / No prior infection	Omicron / No prior infection		FC CD4 response	FC CD8 response	FC Neutralization
610.05	231.6	58.49	314.54	258.92	49.98		1.5157	0.79031	0.0959
479.28	96.06	40.23	15372.3	168.57	65.56		0.7662		0.0839
870.44	324.84	211.02	1396.74	281.64	53.14		0.6389		0.2424
1402.13	846.37	613.58	775.28	47.4	20		0.8571	0.96745	0.4376
1538.26	293.48	171.93	709.81	273.97	20		0.3871	0.33956	0.1118
1213.72	2368.62	308.96					0.75	0.98361	0.2546
320.44	1079.97	80.3					1		0.2506
1911.1	1727.41	254.49					0.9294	0.56223	0.1332
595.42	305.78	669.38					0.5938	0.7307	1.1242
788.86	285.99	138.45					1		0.1755
3369.12	14017.6	951.88					0.6754		0.2825
926.24	1347.61	158.94					0.7638	0.86766	0.1716
442.88	265.03	53.11					0.6356		0.1199
507.61	1176.32	420.06					1.0667	0.54046	0.8275
							0.3113		0.1589
							0.96	0.25676	0.0043
							1.2117		0.038
							0.7806	1.11111	0.0258
							0.8782		0.0282
