# Supplementary material for: T cell responses to SARS-CoV-2 spike cross-recognize Omicron
Source: Nature. 2022 Jan 31;603(7901):488–92. doi: 10.1038/s41586-022-04460-3 (PMC8930768; doi:10.1038/s41586-022-04460-3)
Supplement: Supplementary file 7 — Source Data Extended Data Fig. 3 [file 41586_2022_4460_MOESM7_ESM.xlsx]

## Sheet: Ext Fig. 3a
Ext Fig. 3a (Ancestral)
Ad26.COV.S (1 dose)	Ad26.COV.S (2 doses)	BNT162b2 (2 doses)	Convalescents	Ad26.COV.S (1 dose)	Ad26.COV.S (2 doses)	BNT162b2 (2 doses)	Convalescents	Ad26.COV.S (1 dose)	Ad26.COV.S (2 doses)	BNT162b2 (2 doses)	Convalescents	Ad26.COV.S (1 dose)	Ad26.COV.S (2 doses)	BNT162b2 (2 doses)	Convalescents	Ad26.COV.S (1 dose)	Ad26.COV.S (2 doses)	BNT162b2 (2 doses)	Convalescents	Ad26.COV.S (1 dose)	Ad26.COV.S (2 doses)	BNT162b2 (2 doses)	Convalescents	Ad26.COV.S (1 dose)	Ad26.COV.S (2 doses)	BNT162b2 (2 doses)	Convalescents
G+2+T+				G-2+T+				G+2-T+				G+2+T-				G-2-T+				G-2+T-				G+2-T-
25.79	19.46	17.14	15.78	21.62	7.04	30.88	19.47	13.84	9.13	1.14	2.76	4.26	14.3	13.58	9.08	8.26	0	17.65	36.51	16.53	29.23	13.23	13.45	9.7	20.84	6.37	2.93
16.69	36.1	21.79	33.46	20.2	10.85	29.03	17.45	6.74	15.33	1.59	3.46	11.04	17.87	11.95	8.27	12.44	11.01	5.81	26.44	26.47	0	25.86	8.46	6.42	8.84	3.96	2.47
7.46	37.95	16.64	8.88	18.78	18.78	19.43	18.75	1.19	5.7	1.55	1.31	8.08	19.81	2.97	17.25	43	0	43.52	10.6	9.39	14.69	15.54	37.5	1.9	3.07	0.35	5.71
11.43	28.89	6.36	14.41	9.75	17.37	26.07	17.36	5.09	13.68	1.2	0	25.29	24.56	12.14	19.82	2.44	0	8.57	11.58	26.8	1.07	44.19	30.39	19.2	14.43	1.46	6.44
28.73	4.27	16.28	12.65	19.61	2.42	35.13	18.78	3.47	4.63	0.69	3.9	12.8	30.26	11.95	20.89	2.45	0	35.95	0	22.06	30.86	0	36.5	10.89	27.56	0	7.28
15.18	16.01	37.05	21.65	18.04	0	8.33	26.36	2.13	0.18	3.45	2.97	13.38	7.38	30.71	5.69	30.07	0	4.45	31.95	18.04	52.91	11	9.15	3.16	23.52	5	2.24
6.3	40.03	23.03	11.19	16.72	19.01	27.59	11.13	9.12	5.18	4.03	2.78	11.85	14.36	10.95	27.69	20.47	4	8.66	0	31.6	13.53	20.21	34.44	3.94	3.88	5.53	12.77
21.73	7.08	44.12	29.71	18.74	10.69	20.72	9.12	7.28	8.49	3.74	24.68	19.12	12.06	16.04	6.77	6.25	10.31	7.49	0	16.96	45.63	2.81	10.95	9.93	5.74	5.08	18.76
21.54	5.52	13.01	29.5	16.21	40.74	10.21	26.09	5.12	6.65	9.6	4.42	30.45	0	14.24	13.04	0	9.05	22.28	15.35	17.6	18.11	16.71	8.76	9.09	19.92	13.94	2.83
20.13	23.46	34.23	7.6	23.97	13.91	23.23	17.67	1.53	4.11	4.01	3.72	17.49	24.86	15.08	27.51	3.89	5.14	5.12	0	27.21	21.01	14.11	43.5	5.78	7.51	4.22	0
17.74	10.11	21.02	15.31	20.98	0	46.29	29.38	4.55	0.88	17.74	3.96	10.25	21.85	3.2	9.55	14.74	2.83	9.85	21.12	24.72	50.86	0	17.91	7.03	13.48	1.9	2.77
20.9	17.46	11.64	38.33	42.74	16.21	26.03	15.63	0.01	6.17	0	0	13.31	18.28	8.22	15.17	20.35	0	6.85	0	0	30.22	27.4	7.71	2.69	11.66	19.86	23.16
21.44	26.8	15.51	25.44	5.5	13.88	28.61	28.84	9.16	7.18	2.35	3.79	12.54	19.14	15.51	12.84	19.91	6.22	5.76	0	21.44	13.99	26.96	24.97	10	12.78	5.3	4.11
3.24	10.49		19.75	8.33	0.59		27	2.9	6.09		1.17	31.04	15.85		14.53	0	5.85		10.34	36.2	13.08		23.64	18.31	48.04		3.58
27.76	27.56		24.5	39.3	42.91		32.61	5.39	0		7.9	25.24	12.27		5.25	0	4.13		17.33	0	10.3		7.27	2.31	2.83		5.14
14.26	25.19			16.3	25.19			4.87	8.95			10.3	8.3			3.43	18.08			37.76	14.21			13.07	0.08
3.34	13.81			13.84	24.1			4.76	7.91			8.88	19.74			28.49	7.41			24.42	18.6			16.28	8.45
10.69	12.27			19.44	25.56			6.12	1.34			9.33	0			7.77	39			29.15	6.17			17.49	5.33
	15.44				12.16				0				23.75				0				40.12				8.52

## Sheet: Ext Fig. 3b
Ext Fig. 3b (Omicron)
Ad26.COV.S (1 dose)	Ad26.COV.S (2 doses)	BNT162b2 (2 doses)	Convalescents	Ad26.COV.S (1 dose)	Ad26.COV.S (2 doses)	BNT162b2 (2 doses)	Convalescents	Ad26.COV.S (1 dose)	Ad26.COV.S (2 doses)	BNT162b2 (2 doses)	Convalescents	Ad26.COV.S (1 dose)	Ad26.COV.S (2 doses)	BNT162b2 (2 doses)	Convalescents	Ad26.COV.S (1 dose)	Ad26.COV.S (2 doses)	BNT162b2 (2 doses)	Convalescents	Ad26.COV.S (1 dose)	Ad26.COV.S (2 doses)	BNT162b2 (2 doses)	Convalescents	Ad26.COV.S (1 dose)	Ad26.COV.S (2 doses)	BNT162b2 (2 doses)	Convalescents
G+2+T+				G-2+T+				G+2-T+				G+2+T-				G-2-T+				G-2+T-				G+2-T-
22.61	22.17	13.44	14.94	23.53	21.43	15.12	19.8	11.02	3.69	6.72	2.5	6.62	12.72	9.52	12.65	3.9	5.77	15.12	30.58	25.32	17.77	30.25	14.79	7.01	16.44	9.83	4.73
25.98	44.01	22.3	29.84	20.51	8.43	29.23	11.51	7.6	12.64	1.63	3.7	12.42	10.07	13.29	9.47	8.62	7.27	7.84	36.33	18.85	6.9	24.24	7.27	6.02	10.68	1.47	1.89
3.43	29.86	18.85	8.74	20.88	15.2	10.46	21.12	0.54	1.19	0	3.07	5.5	3.46	3.27	11.29	35.69	29.87	41.84	20.01	10.44	7.73	25.57	32.23	3.51	12.69	0	3.55
11.12	35.49	0	13.99	22.15	18.42	16.36	11.49	7.38	8.08	0	0.89	6.2	26.68	24.68	13.65	19.93	3.79	0	47.22	22.15	7.08	51.72	12.76	11.07	0.45	7.24	0
25.47	7.5	11.94	13.21	11.68	0	23.9	19.25	8.57	4.22	1.76	3.35	12.04	19.96	15.15	19.52	8.76	0	22.38	18.95	24.82	41.53	24.87	16.56	8.66	26.79	0	9.17
11.47	8.79	34.35	19.45	20.93	0	9.18	29.98	1.97	2.81	4.69	1.88	11.47	16.74	28.91	5.06	24.15	0	4.13	29.02	24.15	46.05	11.04	12.05	5.84	25.61	7.69	2.56
11.35	41.83	17.87	11.38	20.62	23.42	28.74	9.25	1.32	6.08	6.09	3.42	9.27	8.81	11.28	24.14	0	6.69	5.39	8.17	44.07	11.11	24.25	33.75	13.37	2.06	6.39	9.89
18.57	16.14	33.57	14.94	16.43	19.71	23.85	5.12	11.1	5.21	4.95	24.76	14.54	7.4	13.96	5.27	14.15	0	12.19	34.1	16.43	43.21	5.48	0	8.79	8.32	6.01	15.81
11.76	20.41	7.85	24.31	20.3	32.92	8.12	29.81	3.23	6.87	4.43	4	19.19	0	9.09	5.88	20.86	0	29.77	25.19	10.5	12.35	29.77	7.49	14.18	27.45	10.96	3.33
20.19	28.79	35.78	8.03	27.77	17.37	29.27	10.85	2.8	6.02	2.3	5.22	13.19	20.26	12.5	15.87	7.64	6.1	4.77	20.15	23.61	15.52	12.33	35.65	4.8	5.94	3.04	4.23
15.24	8.15	19.76	18.54	40.28	0	30.32	29.33	15.02	0	24	2.92	10.13	22.56	3.43	7.21	0	0	18.35	28.1	8.71	51.16	0	11.61	10.62	18.13	4.14	2.29
26.63	20.47	0	13.76	38.36	28.16	27.74	25.85	1.77	9.66	6.56	4.64	6.75	16.5	6.89	23.4	24.41	0	0	0	1.74	20.32	11.1	23.4	0.33	4.9	47.71	8.95
17.04	25.17	15.23	17.58	19.27	25.17	27.87	35.47	11.66	10.97	0.91	4.11	11.65	10.97	12.59	9.62	20.45	9.04	9.23	7.4	10.22	11.77	31.56	24.37	9.71	6.91	2.62	1.46
12.68	9.5		21.02	2.8	0.18		27.75	0	8.54		2.1	39.54	20.38		14.24	0	4.38		11.26	0	11.58		21.07	44.98	45.45		2.55
24	4.08		20.41	22.65	27.16		28.43	2.81	0		9.69	21.22	4.2		4.39	26.65	0		21.97	0	43.79		9.22	2.67	20.77		5.87
11.08	18.54			20.02	39.15			7.67	9.12			15.25	7.44			7.63	21.63			25.74	4.12			12.61	0
5.58	18.11			12.62	20.04			5.75	6.02			6.63	16.91			39.67	6.76			18.03	21.43			11.72	10.73
6.25	16.78			6.76	35.75			4.33	5.51			5.41	7.12			46.01	8.63			9.66	17.25			11.59	8.97
	10.78				5.9				0				21.73				0				26.19				35.4

## Sheet: Ext Fig. 3c
Ext Fig. 3c
Ancestral	Omicron	Ancestral	Omicron	Ancestral	Omicron	Ancestral	Omicron	Ancestral	Omicron	Ancestral	Omicron	Ancestral	Omicron
G+2+T+		G-2+T+		G+2-T+		G+2+T-		G-2-T+		G-2+T-		G+2-T-
15.78	14.94	19.47	19.8	2.76	2.5	9.08	12.65	36.51	30.58	13.45	14.79
33.46	29.84	17.45	11.51	3.46	3.7	8.27	9.47	26.44	36.33	8.46	7.27	2.93	4.73
8.88	8.74	18.75	21.12	1.31	3.07	17.25	11.29	10.6	20.01	37.5	32.23	2.47	1.89
14.41	13.99	17.36	11.49	0	0.89	19.82	13.65	11.58	47.22	30.39	12.76	5.71	3.55
12.65	13.21	18.78	19.25	3.9	3.35	20.89	19.52	0	18.95	36.5	16.56	6.44	0
21.65	19.45	26.36	29.98	2.97	1.88	5.69	5.06	31.95	29.02	9.15	12.05	7.28	9.17
11.19	11.38	11.13	9.25	2.78	3.42	27.69	24.14	0	8.17	34.44	33.75	2.24	2.56
29.71	14.94	9.12	5.12	24.68	24.76	6.77	5.27	0	34.1	10.95	0	12.77	9.89
29.5	24.31	26.09	29.81	4.42	4	13.04	5.88	15.35	25.19	8.76	7.49	18.76	15.81
7.6	8.03	17.67	10.85	3.72	5.22	27.51	15.87	0	20.15	43.5	35.65	2.83	3.33
15.31	18.54	29.38	29.33	3.96	2.92	9.55	7.21	21.12	28.1	17.91	11.61	0	4.23
38.33	13.76	15.63	25.85	0	4.64	15.17	23.4	0	0	7.71	23.4	2.77	2.29
25.44	17.58	28.84	35.47	3.79	4.11	12.84	9.62	0	7.4	24.97	24.37	23.16	8.95
19.75	21.02	27	27.75	1.17	2.1	14.53	14.24	10.34	11.26	23.64	21.07	4.11	1.46
24.5	20.41	32.61	28.43	7.9	9.69	5.25	4.39	17.33	21.97	7.27	9.22	3.58	2.55
25.79	22.61	21.62	23.53	13.84	11.02	4.26	6.62	8.26	3.9	16.53	25.32	5.14	5.87
16.69	25.98	20.2	20.51	6.74	7.6	11.04	12.42	12.44	8.62	26.47	18.85	9.7	7.01
19.46	22.17	7.04	21.43	9.13	3.69	14.3	12.72	0	5.77	29.23	17.77	6.42	6.02
36.1	44.01	10.85	8.43	15.33	12.64	17.87	10.07	11.01	7.27	0	6.9	20.84	16.44
37.95	29.86	18.78	15.2	5.7	1.19	19.81	3.46	0	29.87	14.69	7.73	8.84	10.68
7.46	3.43	18.78	20.88	1.19	0.54	8.08	5.5	53.2	55.69	9.39	10.44	3.07	12.69
11.43	11.12	9.75	22.15	5.09	7.38	25.29	6.2	2.44	19.93	26.8	22.15	1.9	3.51
28.73	25.47	19.61	11.68	3.47	8.57	12.8	12.04	2.45	8.76	22.06	24.82	19.2	11.07
28.89	35.49	17.37	18.42	13.68	8.08	24.56	26.68	0	3.79	1.07	7.08	10.89	8.66
4.27	7.5	2.42	0	4.63	4.22	30.26	19.96	0	0	30.86	41.53	14.43	0.45
15.18	11.47	18.04	20.93	2.13	1.97	13.38	11.47	30.07	24.15	18.04	24.15	27.56	26.79
16.01	8.79	0	0	0.18	2.81	7.38	16.74	0	0	52.91	46.05	3.16	5.84
40.03	41.83	19.01	23.42	5.18	6.08	14.36	8.81	4	6.69	13.53	11.11	23.52	25.61
6.3	11.35	16.72	20.62	9.12	1.32	11.85	9.27	20.47	0	31.6	44.07	3.88	2.06
7.08	16.14	10.69	19.71	8.49	5.21	12.06	7.4	10.31	0	45.63	43.21	3.94	13.37
5.52	20.41	40.74	32.92	6.65	6.87	0	0	9.05	0	18.11	12.35	5.74	8.32
21.73	18.57	18.74	16.43	7.28	11.1	19.12	14.54	6.25	14.15	16.96	16.43	19.92	27.45
23.46	28.79	13.91	17.37	4.11	6.02	24.86	20.26	5.14	6.1	21.01	15.52	9.93	8.79
10.11	8.15	0	0	0.88	0	21.85	22.56	2.83	0	50.86	51.16	7.51	5.94
17.46	20.47	16.21	28.16	6.17	9.66	18.28	16.5	0	0	30.22	20.32	13.48	18.13
26.8	25.17	13.88	25.17	7.18	10.97	19.14	10.97	6.22	9.04	13.99	11.77	11.66	4.9
10.49	9.5	0.59	0.18	6.09	8.54	15.85	20.38	5.85	4.38	13.08	11.58	12.78	6.91
21.54	11.76	16.21	20.3	5.12	3.23	30.45	19.19	0	20.86	17.6	10.5	48.04	45.45
27.56	4.08	42.91	27.16	0	0	12.27	4.2	4.13	0	10.3	43.79	9.09	14.18
25.19	18.54	25.19	39.15	8.95	9.12	8.3	7.44	18.08	21.63	14.21	4.12	2.83	20.77
13.81	18.11	24.1	20.04	7.91	6.02	19.74	16.91	7.41	6.76	18.6	21.43	0.08	0
12.27	16.78	25.56	35.75	1.34	5.51	0	7.12	49.33	8.63	6.17	17.25	8.45	10.73
20.13	20.19	23.97	27.77	1.53	2.8	17.49	13.19	3.89	7.64	27.21	23.61	5.33	8.97
17.74	15.24	20.98	40.28	4.55	15.02	10.25	10.13	14.74	0	24.72	8.71	5.78	4.8
20.9	26.63	42.74	38.36	0.01	1.77	13.31	6.75	20.35	24.41	0	1.74	7.03	10.62
21.44	17.04	5.5	19.27	9.16	11.66	12.54	11.65	19.91	20.45	21.44	10.22	2.69	0.33
3.24	12.68	8.33	2.8	2.9	0	31.04	39.54	0	0	36.2	0	10	9.71
15.44	10.78	12.16	5.9	0	0	23.75	21.73	0	0	40.12	26.19	18.31	44.98
27.76	24	39.3	22.65	5.39	2.81	25.24	21.22	0	26.65	0	0	8.52	35.4
14.26	11.08	16.3	20.02	4.87	7.67	10.3	15.25	3.43	7.63	37.76	25.74	2.31	2.67
3.34	5.58	13.84	12.62	4.76	5.75	8.88	6.63	28.49	39.67	24.42	18.03	13.07	12.61
10.69	6.25	19.44	6.76	6.12	4.33	9.33	5.41	7.77	56.01	29.15	9.66	16.28	11.72
17.14	13.44	30.88	15.12	1.14	6.72	13.58	9.52	17.65	15.12	13.23	30.25	17.49	11.59
21.79	22.3	29.03	29.23	1.59	1.63	11.95	13.29	5.81	7.84	25.86	24.24	6.37	9.83
16.64	18.85	19.43	10.46	1.55	0	2.97	3.27	43.52	41.84	15.54	25.57	3.96	1.47
6.36	0	26.07	16.36	1.2	0	12.14	24.68	8.57	0	44.19	51.72	0.35	0
16.28	11.94	35.13	23.9	0.69	1.76	11.95	15.15	35.95	22.38	0	24.87	1.46	7.24
37.05	34.35	8.33	9.18	3.45	4.69	30.71	28.91	4.45	4.13	11	11.04	0	0
23.03	17.87	27.59	28.74	4.03	6.09	10.95	11.28	8.66	5.39	20.21	24.25	5	7.69
44.12	33.57	20.72	23.85	3.74	4.95	16.04	13.96	7.49	12.19	2.81	5.48	5.53	6.39
13.01	7.85	10.21	8.12	9.6	4.43	14.24	9.09	22.28	29.77	16.71	29.77	5.08	6.01
34.23	35.78	23.23	29.27	4.01	2.3	15.08	12.5	5.12	4.77	14.11	12.33	13.94	10.96
21.02	19.76	46.29	30.32	17.74	24	3.2	3.43	9.85	18.35	0	0	4.22	3.04
11.64	0	26.03	27.74	0	6.56	8.22	6.89	6.85	0	27.4	11.1	1.9	4.14
15.51	15.23	28.61	27.87	2.35	0.91	15.51	12.59	5.76	9.23	26.96	31.56	19.86	47.71
