# Supplementary material for: T cell responses to SARS-CoV-2 spike cross-recognize Omicron
Source: Nature. 2022 Jan 31;603(7901):488–92. doi: 10.1038/s41586-022-04460-3 (PMC8930768; doi:10.1038/s41586-022-04460-3)
Supplement: Supplementary file 8 — Source Data Extended Data Fig. 4 [file 41586_2022_4460_MOESM8_ESM.xlsx]

## Sheet: Ext Fig. 4a
Ext Fig. 4a (Ancestral)
Ad26.COV.S (1 dose)	Ad26.COV.S (2 doses)	BNT162b2 (2 doses)	Convalescents	Ad26.COV.S (1 dose)	Ad26.COV.S (2 doses)	BNT162b2 (2 doses)	Convalescents	Ad26.COV.S (1 dose)	Ad26.COV.S (2 doses)	BNT162b2 (2 doses)	Convalescents	Ad26.COV.S (1 dose)	Ad26.COV.S (2 doses)	BNT162b2 (2 doses)	Convalescents	Ad26.COV.S (1 dose)	Ad26.COV.S (2 doses)	BNT162b2 (2 doses)	Convalescents	Ad26.COV.S (1 dose)	Ad26.COV.S (2 doses)	BNT162b2 (2 doses)	Convalescents	Ad26.COV.S (1 dose)	Ad26.COV.S (2 doses)	BNT162b2 (2 doses)	Convalescents
G+2+T+				G-2+T+				G+2-T+				G+2+T-				G-2-T+				G-2+T-				G+2-T-
3.84	0	36.84	0	0	0	0	0	31.22	32.21	12.12	0	8.63	0	8.21	0	13.27	11.33	0	0	0.98	3.32	0	7.02	42.05	53.13	42.83	92.98
21.4	0	32.79	11.35	0	3.07	0	0	2.96	32.37	22.95	22.69	42.57	3.07	26.23	11.35	2.62	0	0	11.71	6.51	0	0	0	23.95	61.49	18.03	42.9
9.44	1.61	6.11	1.46	0	0	2.44	1.49	9.44	1.61	18.78	2.99	36.74	3.21	7.31	28.43	10.76	48.23	0	0	9.44	0	4.43	13.32	24.17	45.35	60.92	52.31
1.22	29.54	16.4	0	0	0	5.47	0	20.98	32.82	0	6.09	3.94	10.34	2.73	36.74	4.6	0.21	39.05	20.43	2.64	0	7.74	12.25	66.62	27.08	28.61	24.49
0	0	0	1.73	5.04	0	0	0	6.14	50.75	0	0	10.08	0	24.28	6.64	0	12.69	0	9.34	1.09	1.97	8.11	3.97	77.64	34.58	67.62	78.32
	4.45	2.12	2.99		0	0.96	0		26.71	16.75	5.97		4.45	6.35	8.98		8.9	0	0.97		7.74	7.12	3.12		47.75	66.71	77.98
	1.6	11.12	4.94		0	0	0		9.59	29.58	5.38		1.6	8.87	15.2		0	0.92	0		0	0.19	10.37		87.21	49.32	64.11
	0.28	12.26	0		0	0	0		34.39	54.28	0		1.56	4.82	7.7		2.8	1.27	0		0	0.66	0		60.97	26.72	92.3
	0	0			0	1.28			9.21	8.96			9.21	7.68			0	0			0	4.23			81.58	77.85
	3.4				0				10.24				0				55.81				6.65				23.9

## Sheet: Ext Fig. 4b
Ext Fig. 4b (Omicron)
Ad26.COV.S (1 dose)	Ad26.COV.S (2 doses)	BNT162b2 (2 doses)	Convalescents	Ad26.COV.S (1 dose)	Ad26.COV.S (2 doses)	BNT162b2 (2 doses)	Convalescents	Ad26.COV.S (1 dose)	Ad26.COV.S (2 doses)	BNT162b2 (2 doses)	Convalescents	Ad26.COV.S (1 dose)	Ad26.COV.S (2 doses)	BNT162b2 (2 doses)	Convalescents	Ad26.COV.S (1 dose)	Ad26.COV.S (2 doses)	BNT162b2 (2 doses)	Convalescents	Ad26.COV.S (1 dose)	Ad26.COV.S (2 doses)	BNT162b2 (2 doses)	Convalescents	Ad26.COV.S (1 dose)	Ad26.COV.S (2 doses)	BNT162b2 (2 doses)	Convalescents
G+2+T+				G-2+T+				G+2-T+				G+2+T-				G-2-T+				G-2+T-				G+2-T-
7.94	2.16	31.48	0	0	0	3.33	0	15.89	47.94	20.37	7.21	14.3	4.31	24.07	0	32.99	7.27	0	0	0	0	2.59	0	28.87	38.32	18.15	92.79
7.27	7.04	5.28	13.35	0	0	5.28	13.35	0	37.93	0	16.78	22.23	3.54	15.83	13.35	17.51	0	0	17.16	5.96	6.87	5.28	0	47.02	44.62	68.34	35.99
9.44	6.97	1.13	0	0	0	0	0	14.16	0	17.88	7.8	23.59	6.97	1.13	10.4	5.36	0	40.31	0	18.88	0	1.93	19.14	28.58	86.06	37.61	62.66
0	28.45	13.57	5.49	0	0	0	0	19.86	41.84	30.64	5.49	3.13	7.87	10.07	16.5	0	0.28	2.15	17.61	12.49	0.65	0.24	5.49	64.52	20.92	43.32	49.43
	0	11.83	2.39		0	0	3.32		23.06	57.11	0		0	4.49	5.08		41.6	0.24	12.77		0	0.21	6.03		35.34	26.12	70.41
	0	0	6.62		0	0	6.62		12.64	11.12	0		4.22	6.7	0.35		58.46	36.13	0		3.91	1.41	16.82		20.78	44.64	59.59
	0		0		0		0		6.31		0		8.45		9.58		2.45		21.89		7.59		1.43		75.2		67.1
	0.98				0				33.55				1.4				0				0				64.07
	0				0				17.15				0				7.31				7.31				68.23
	0				0				0				14.44				0				13.37				72.19

## Sheet: Ext Fig. 4c
Ext Fig. 4c
Ancestral	Omicron	Ancestral	Omicron	Ancestral	Omicron	Ancestral	Omicron	Ancestral	Omicron	Ancestral	Omicron	Ancestral	Omicron
G+2+T+		G-2+T+		G+2-T+		G+2+T-		G-2-T+		G-2+T-		G+2-T-
0	0	0	0	0	7.21	0	0	0	0	7.02	0	92.98	92.79
11.35	13.35	0	13.35	22.69	26.78	11.35	13.35	11.71	17.16	0	0	42.9	35.99
1.46	0	1.49	0	2.99	7.8	28.43	10.4	0	0	13.32	19.14	52.31	62.66
0	5.49	0	0	6.09	5.49	36.74	16.5	20.43	17.61	12.25	5.49	24.49	49.43
1.73	2.39	0	3.32	0	0	6.64	5.08	9.34	12.77	3.97	6.03	78.32	70.41
2.99	6.62	0	6.62	5.97	0	8.98	0.35	0.97	0	3.12	16.82	77.98	59.59
4.94	0	0	0	5.38	0	15.2	9.58	0	21.89	10.37	1.43	64.11	67.1
0	7.94	0	0	0	15.89	7.7	14.3	0	32.99	0	0	92.3	28.87
3.84	2.16	0	0	31.22	47.94	8.63	4.31	13.27	7.27	0.98	0	42.05	38.32
0	7.04	0	0	32.21	37.93	0	3.54	11.33	0	3.32	6.87	53.13	44.62
0	6.97	3.07	0	32.37	0	3.07	6.97	0	0	0	0	61.49	86.06
1.61	7.27	0	0	1.61	0	3.21	22.23	48.23	17.51	0	5.96	45.35	47.02
21.4	28.45	0	0	2.96	41.84	42.57	7.87	2.62	0.28	6.51	0.65	23.95	20.92
29.54	0	0	0	32.82	23.06	10.34	0	0.21	41.6	0	0	27.08	35.34
0	0	0	0	50.75	12.64	0	4.22	12.69	58.46	1.97	3.91	34.58	20.78
4.45	0	0	0	26.71	6.31	4.45	8.45	8.9	2.45	7.74	7.59	47.75	75.2
1.6	0.98	0	0	9.59	33.55	1.6	1.4	0	0	0	0	87.21	64.07
0.28	0	0	0	34.39	17.15	1.56	0	2.8	7.31	0	7.31	60.97	68.23
0	0	0	0	9.21	0	9.21	14.44	0	0	0	13.37	81.58	72.19
3.4	9.44	0	0	10.24	14.16	0	23.59	55.81	5.36	6.65	18.88	23.9	28.58
9.44	0	0	0	9.44	19.86	36.74	3.13	10.76	0	9.44	12.49	24.17	64.52
1.22	31.48	0	3.33	20.98	20.37	3.94	24.07	4.6	0	2.64	2.59	66.62	18.15
0	5.28	5.04	5.28	6.14	0	10.08	15.83	0	0	1.09	5.28	77.64	68.34
36.84	1.13	0	0	12.12	17.88	8.21	1.13	0	40.31	0	1.93	42.83	37.61
32.79	13.57	0	0	22.95	30.64	26.23	10.07	0	2.15	0	0.24	18.03	43.32
6.11	11.83	2.44	0	18.78	57.11	7.31	4.49	0	0.24	4.43	0.21	60.92	26.12
16.4	0	5.47	0	0	11.12	2.73	6.7	39.05	36.13	7.74	1.41	28.61	44.64
0		0		0		24.28		0		8.11		67.62
2.12		0.96		16.75		6.35		0		7.12		66.71
11.12		0		29.58		8.87		0.92		0.19		49.32
12.26		0		54.28		4.82		1.27		0.66		26.72
0		1.28		8.96		7.68		0		4.23		77.85
