# Supplementary material for: T cell responses to SARS-CoV-2 spike cross-recognize Omicron
Source: Nature. 2022 Jan 31;603(7901):488–92. doi: 10.1038/s41586-022-04460-3 (PMC8930768; doi:10.1038/s41586-022-04460-3)
Supplement: Supplementary file 9 — Source Data Extended Data Fig. 5 [file 41586_2022_4460_MOESM9_ESM.xlsx]

## Sheet: Ext Fig. 5a
Ext Fig. 5a
CD4 response
Spike (Ancestral) / Ad26.COV.S (1 dose)	Spike (Beta) / Ad26.COV.S (1 dose)	Spike (Delta) / Ad26.COV.S (1 dose)	Spike (Omicron) / Ad26.COV.S (1 dose)	Spike (Ancestral) / Ad26.COV.S (2 doses)	Spike (Beta) / Ad26.COV.S (2 doses)	Spike (Delta) / Ad26.COV.S (2 doses)	Spike (Omicron) / Ad26.COV.S (2 doses)
0.053	0.047	0.044	0.047	0.02715	0.03415	0.03215	0.04115
0.20162	0.14162	0.18162	0.15162	0.03421	0.02621	0.03221	0.02621
0.13	0.1	0.04	0.11	0.036	0.031	0.035	0.023
0.043			0.038	0.028	0.027	0.022	0.024
0.077		0.06	0.067	0.031	0.041	0.036	0.012
0.11	0.1	0.09	0.09	0.00726	0.01026	0.00926	0.00226
0.033		0.037	0.028	0.28		0.27	0.21
0.197		0.167	0.177	0.0226	0.0266	0.0276	0.0226
0.016		0.012	0.01	0.025	0.031	0.022	0.024
0.144	0.134	0.124	0.124	0.14159	0.14159	0.13159	0.13159
0.019	0.022	0.012	0.012	0.032	0.037	0.033	0.019
0.037	0.03	0.047	0.047	0.0155	0.0125	0.0195	0.0155
0.056	0.036	0.05	0.048	0.18482	0.14482	0.14482	0.12482
0.022	0.013	0.011	0.006	0.0254	0.0184	0.0244	0.0194
0.05	0.04	0.02	0.05	0.01417	0.01617	0.01717	0.01717
0.103	0.063	0.093	0.093	0.118	0.088	0.078	0.075
0.07	0.05	0.03	0.05	0.02735	0.02335	0.02635	0.02135
0.07		0.03	0.08	0.015	0.022	0.02	0.016
				0.00821	0.01421	0.01221	0.00721
CD8 response
Spike (Ancestral) / Ad26.COV.S (1 dose)	Spike (Beta) / Ad26.COV.S (1 dose)	Spike (Delta) / Ad26.COV.S (1 dose)	Spike (Omicron) / Ad26.COV.S (1 dose)	Spike (Ancestral) / Ad26.COV.S (2 doses)	Spike (Beta) / Ad26.COV.S (2 doses)	Spike (Delta) / Ad26.COV.S (2 doses)	Spike (Omicron) / Ad26.COV.S (2 doses)
0.05512	0.03712	0.02112	0.03512	0.04292	0.02892	0.03292	0.03392
0.033	0.025	0.014	0.034	0.03072	0.03072	0.02172	0.02972
0.02557	0.01457	0.01057	0.02457	0.00642	0.00757	0.00857	0.00218
0.062	0.044	0.019	0.039	0.61002		0.53002	0.60002
0.025	0.024	0.027	0.001	0.148	0.088	0.098	0.038
				0.01599	0.01299	0.01399	0.00899
				0.02228	0.01628	0.03028	0.01628
				0.10579	0.08479	0.09579	0.09179
				0.009	0.00592	0.009	0.01
				0.01384	0.02084	0.01184	0.00748

## Sheet: Ext Fig. 5b
Ext Fig. 5b
Fold Change CD4 response
Spike (Beta) / Ad26.COV.S (1 dose)	Spike (Delta) / Ad26.COV.S (1 dose)	Spike (Omicron) / Ad26.COV.S (1 dose)	Spike (Beta) / Ad26.COV.S (2 doses)	Spike (Delta) / Ad26.COV.S (2 doses)	Spike (Omicron) / Ad26.COV.S (2 doses)
0.8868	0.8302	0.8868	1.2578	1.1842	1.5157
0.7024	0.9008	0.752	0.7662	0.9415	0.7662
0.7692	0.3077	0.8462	0.8611	0.9722	0.6389
		0.8837	0.9643	0.7857	0.8571
	0.7792	0.8701	1.3226	1.1613	0.3871
0.9091	0.8182	0.8182	1.4132	1.2755	0.3113
	1.1212	0.8485		0.9643	0.75
	0.8477	0.8985	1.177	1.2212	1
	0.75	0.625	1.24	0.88	0.96
0.9306	0.8611	0.8611	1	0.9294	0.9294
1.1579	0.6316	0.6316	1.1563	1.0313	0.5938
0.8108	1.2703	1.2703	0.8065	1.2581	1
0.6429	0.8929	0.8571	0.7836	0.7836	0.6754
0.5909	0.5	0.2727	0.7244	0.9606	0.7638
0.8	0.6	1	1.1411	1.2117	1.2117
0.6117	0.9029	0.9029	0.7458	0.661	0.6356
0.7143	0.5	0.7143	0.8537	0.9634	0.7806
	0.4286	1.1429	1.4667	1.3333	1.0667
			1.7308	1.4872	0.8782
Fold Change CD8 response
Spike (Beta) / Ad26.COV.S (1 dose)	Spike (Delta) / Ad26.COV.S (1 dose)	Spike (Omicron) / Ad26.COV.S (1 dose)	Spike (Beta) / Ad26.COV.S (2 doses)	Spike (Delta) / Ad26.COV.S (2 doses)	Spike (Omicron) / Ad26.COV.S (2 doses)
0.6734	0.3832	0.63716	0.6738	0.767	0.79031
0.7576	0.4242	1.0303	1	0.707	0.96745
0.5698	0.4134	0.96089	1.1791	1.3349	0.33956
0.7097	0.3065	0.62903		0.8689	0.98361
0.96	1.08	0.055	0.5946	0.6622	0.25676
			0.8124	0.8749	0.56223
			0.7307	1.3591	0.7307
			0.8015	0.9055	0.86766
			0.6578	1	1.11111
			1.5058	0.8555	0.54046
