# Supplementary material for: T cell responses to SARS-CoV-2 spike cross-recognize Omicron
Source: Nature. 2022 Jan 31;603(7901):488–92. doi: 10.1038/s41586-022-04460-3 (PMC8930768; doi:10.1038/s41586-022-04460-3)
Supplement: Supplementary file 10 — Source Data Extended Data Fig. 6 [file 41586_2022_4460_MOESM10_ESM.xlsx]

## Sheet: Ext Fig. 6a
Ext Fig. 6a
CD4 response							CD8 response
Ad26.COV.S (1 dose)		Ad26.COV.S (2 doses)		BNT162b2 (2 doses)		Convalescent	Ad26.COV.S (1 dose)		Ad26.COV.S (2 doses)		BNT162b2 (2 doses)		Convalescent
No prior infection	Prior infection	No prior infection	Prior infection	No prior infection	Prior infection		No prior infection	Prior infection	No prior infection	Prior infection	No prior infection	Prior infection
0.043	0.053	0.00726	0.02715	0.039	0.423	0.055	0.001	0.001	0.001	0.0429	0.001	0.043	0.001
0.077	0.20162	0.025	0.03421	0.179	0.696	0.132	0.001	0.05512	0.148	0.001	0.013	0.02105	0.001
0.033	0.13	0.01417	0.036	0.29	0.074	0.099	0.001	0.001	0.001	0.001	0.616	0.05022	0.00562
0.197	0.11	0.02735	0.028	0.024	0.669	0.057	0.001	0.033	0.009	0.03072	0.001	0.84376	0.001
0.016	0.144	0.00821	0.031	0.036	0.264	0.052	0.001	0.001	0.001	0.00642	0.001	2.24	0.001
0.019	0.037		0.28	0.276	0.29293	0.078	0.02557	0.001		0.61002	0.023	0.02244	0.02775
	0.056		0.0226	0.08		0.10262		0.062		0.001	0.001		0.01278
	0.022		0.14159			0.054		0.001		0.01599			0.001
	0.05		0.032			0.204		0.001		0.02228			0.001
	0.103		0.0155			0.066		0.025		0.001			0.013
	0.07		0.18482			0.153		0.001		0.001			0.058
	0.07		0.0254			0.14		0.001		0.10579			0.024
			0.118			0.094				0.001			0.00829
			0.015			0.29				0.01384			0.0087
						0.301							0.001

## Sheet: Ext Fig. 6b
Ext Fig. 6b
Fold change CD4 response
Ad26.COV.S (1 dose)		Ad26.COV.S (2 doses)		BNT162b2 (2 doses)
No prior infection	Prior infection	No prior infection	Prior infection	No prior infection	Prior infection
0.8837	0.8868	0.3113	1.5157	0.9744	0.5745
0.8701	0.752	0.96	0.7662	0.6648	0.6983
0.8485	0.8462	1.2117	0.6389	0.6207	0.2973
0.8985	0.8182	0.7806	0.8571	0.625	0.8505
0.625	0.8611	0.8782	0.3871	1	0.8485
0.6316	1.2703		0.75	0.7464	0.4538
	0.8571		1	1.125
	0.2727		0.9294
	1		0.5938
	0.9029		1
	0.7143		0.6754
	1.1429		0.7638
			0.6356
			1.0667
