# Supplementary material for: T cell responses to SARS-CoV-2 spike cross-recognize Omicron
Source: Nature. 2022 Jan 31;603(7901):488–92. doi: 10.1038/s41586-022-04460-3 (PMC8930768; doi:10.1038/s41586-022-04460-3)
Supplement: Supplementary file 11 — Source Data Extended Data Fig. 7 [file 41586_2022_4460_MOESM11_ESM.xlsx]

## Sheet: Ext Fig. 7b
Ext Fig. 7b
CD4 response / HLA class-II			CD8 response / HLA class-I
position	response frequency		position	response frequency
1	0.51		1	0
2	0.51		2	0.3
3	0.51		3	0.3
4	0.51		4	0.3
5	0.51		5	0.3
6	0.4		6	0.3
7	0.4		7	0.3
8	0.35		8	0.23
9	0.35		9	0.23
10	0.35		10	0.23
11	0.26		11	0.03
12	0.26		12	0.03
13	0.26		13	0.03
14	0.04		14	0.03
15	0.04		15	0.02
16	0.05		16	0.02
17	0.05		17	0.01
18	0.05		18	0.01
19	0.05		19	0.01
20	0.05		20	0.03
21	0.03		21	0.03
22	0.03		22	0.02
23	0.03		23	0.02
24	0.03		24	0.03
25	0.04		25	0.03
26	0.03		26	0.04
27	0.03		27	0.04
28	0.03		28	0.08
29	0.03		29	0.1
30	0.03		30	0.1
31	0.04		31	0.1
32	0.04		32	0.1
33	0.06		33	0.17
34	0.06		34	0.17
35	0.06		35	0.17
36	0.08		36	0.24
37	0.08		37	0.24
38	0.08		38	0.24
39	0.08		39	0.24
40	0.07		40	0.29
41	0.07		41	0.27
42	0.07		42	0.27
43	0.07		43	0.23
44	0.07		44	0.23
45	0.07		45	0.23
46	0.08		46	0.23
47	0.08		47	0.23
48	0.07		48	0.23
49	0.07		49	0.23
50	0.07		50	0.28
51	0.06		51	0.27
52	0.06		52	0.28
53	0.05		53	0.28
54	0.05		54	0.3
55	0.05		55	0.35
56	0.06		56	0.35
57	0.07		57	0.31
58	0.07		58	0.31
59	0.07		59	0.27
60	0.07		60	0.25
61	0.07		61	0.29
62	0.07		62	0.3
63	0.07		63	0.32
64	0.06		64	0.26
65	0.06		65	0.26
66	0.06		66	0.27
67	0.07		67	0.27
68	0.07		68	0.29
69	0.07		69	0.09
70	0.07		70	0.09
71	0.06		71	0.04
72	0.04		72	0.04
73	0.04		73	0.04
74	0.04		74	0.04
75	0.04		75	0.06
76	0		76	0.06
77	0		77	0.06
78	0		78	0.11
79	0		79	0.13
80	0		80	0.13
81	0.02		81	0.13
82	0.02		82	0.17
83	0.02		83	0.18
84	0.02		84	0.19
85	0.03		85	0.19
86	0.03		86	0.19
87	0.03		87	0.18
88	0.03		88	0.18
89	0.03		89	0.22
90	0.03		90	0.22
91	0.03		91	0.22
92	0.03		92	0.19
93	0.03		93	0.17
94	0.03		94	0.17
95	0.03		95	0.17
96	0.03		96	0.17
97	0.03		97	0.17
98	0.03		98	0.12
99	0.04		99	0.1
100	0.04		100	0.1
101	0.04		101	0.1
102	0.04		102	0.1
103	0.04		103	0.09
104	0.04		104	0.07
105	0.04		105	0.03
106	0.04		106	0.02
107	0.04		107	0.02
108	0.04		108	0.02
109	0.04		109	0.05
110	0.04		110	0.05
111	0.04		111	0.05
112	0.04		112	0.05
113	0.04		113	0.05
114	0.04		114	0.05
115	0.04		115	0.05
116	0.05		116	0.05
117	0.05		117	0.06
118	0.05		118	0.03
119	0.05		119	0.03
120	0.05		120	0.02
121	0.08		121	0.02
122	0.08		122	0.07
123	0.08		123	0.07
124	0.08		124	0.09
125	0.1		125	0.09
126	0.11		126	0.09
127	0.11		127	0.07
128	0.11		128	0.07
129	0.12		129	0.08
130	0.12		130	0.08
131	0.15		131	0.05
132	0.15		132	0.05
133	0.17		133	0.07
134	0.17		134	0.05
135	0.17		135	0.13
136	0.14		136	0.13
137	0.15		137	0.13
138	0.15		138	0.16
139	0.15		139	0.16
140	0.14		140	0.16
141	0.13		141	0.16
142	0.13		142	0.26
143	0.13		143	0.26
144	0.13		144	0.24
145	0.13		145	0.28
146	0.09		146	0.29
147	0.09		147	0.29
148	0.07		148	0.24
149	0.07		149	0.22
150	0.07		150	0.2
151	0.05		151	0.1
152	0.05		152	0.12
153	0.05		153	0.12
154	0.05		154	0.12
155	0.05		155	0.1
156	0.03		156	0.1
157	0.03		157	0.1
158	0.02		158	0.1
159	0.02		159	0.18
160	0.02		160	0.18
161	0.07		161	0.21
162	0.07		162	0.2
163	0.07		163	0.2
164	0.07		164	0.21
165	0.08		165	0.23
166	0.2		166	0.25
167	0.2		167	0.25
168	0.2		168	0.25
169	0.2		169	0.23
170	0.2		170	0.23
171	0.2		171	0.17
172	0.2		172	0.17
173	0.2		173	0.19
174	0.2		174	0.19
175	0.2		175	0.19
176	0.21		176	0.18
177	0.21		177	0.18
178	0.21		178	0.16
179	0.23		179	0.16
180	0.21		180	0.15
181	0.09		181	0
182	0.09		182	0
183	0.09		183	0
184	0.09		184	0
185	0.09		185	0
186	0.07		186	0.02
187	0.07		187	0.03
188	0.07		188	0.03
189	0.09		189	0.03
190	0.09		190	0.02
191	0.06		191	0.02
192	0.06		192	0.05
193	0.06		193	0.07
194	0.06		194	0.09
195	0.06		195	0.08
196	0.12		196	0.08
197	0.13		197	0.07
198	0.13		198	0.07
199	0.13		199	0.07
200	0.13		200	0.07
201	0.15		201	0.07
202	0.15		202	0.05
203	0.15		203	0.12
204	0.15		204	0.1
205	0.15		205	0.1
206	0.15		206	0.1
207	0.16		207	0.1
208	0.16		208	0.09
209	0.18		209	0.09
210	0.18		210	0.09
211	0.16		211	0.07
212	0.15		212	0.07
213	0.15		213	0.03
214	0.15		214	0.03
215	0.15		215	0.03
216	0.14		216	0.06
217	0.14		217	0.08
218	0.14		218	0.06
219	0.14		219	0.06
220	0.14		220	0.06
221	0.13		221	0.06
222	0.13		222	0.08
223	0.13		223	0.06
224	0.09		224	0.04
225	0.09		225	0.03
226	0.06		226	0.03
227	0.06		227	0.02
228	0.06		228	0.05
229	0.06		229	0.06
230	0.06		230	0.06
231	0.06		231	0.06
232	0.08		232	0.06
233	0.08		233	0.06
234	0.08		234	0.07
235	0.28		235	0.07
236	0.36		236	0.08
237	0.36		237	0.08
238	0.36		238	0.08
239	0.36		239	0.06
240	0.36		240	0.08
241	0.39		241	0.09
242	0.39		242	0.07
243	0.39		243	0.08
244	0.39		244	0.08
245	0.39		245	0.08
246	0.4		246	0.07
247	0.4		247	0.07
248	0.4		248	0.07
249	0.4		249	0.07
250	0.25		250	0.06
251	0.07		251	0.06
252	0.07		252	0.06
253	0.07		253	0.04
254	0.07		254	0.04
255	0.07		255	0.04
256	0		256	0.04
257	0		257	0.06
258	0		258	0.12
259	0		259	0.12
260	0		260	0.12
261	0		261	0.12
262	0		262	0.12
263	0		263	0.12
264	0		264	0.15
265	0		265	0.25
266	0.04		266	0.26
267	0.04		267	0.23
268	0.04		268	0.23
269	0.04		269	0.49
270	0.04		270	0.52
271	0.04		271	0.53
272	0.04		272	0.53
273	0.04		273	0.53
274	0.04		274	0.52
275	0.04		275	0.52
276	0.04		276	0.53
277	0.04		277	0.53
278	0.04		278	0.12
279	0.04		279	0.09
280	0.04		280	0.09
281	0		281	0.04
282	0		282	0.04
283	0		283	0
284	0		284	0
285	0		285	0
286	0		286	0
287	0		287	0
288	0		288	0
289	0		289	0
290	0		290	0
291	0		291	0.02
292	0		292	0.04
293	0		293	0.04
294	0		294	0.04
295	0		295	0.03
296	0		296	0.03
297	0		297	0.08
298	0		298	0.08
299	0		299	0.09
300	0		300	0.09
301	0.02		301	0.1
302	0.02		302	0.08
303	0.02		303	0.08
304	0.02		304	0.08
305	0.02		305	0.08
306	0.05		306	0.1
307	0.05		307	0.07
308	0.05		308	0.07
309	0.05		309	0.06
310	0.05		310	0.06
311	0.08		311	0
312	0.08		312	0.05
313	0.1		313	0.06
314	0.1		314	0.06
315	0.1		315	0.06
316	0.11		316	0.06
317	0.12		317	0.07
318	0.12		318	0.07
319	0.12		319	0.08
320	0.12		320	0.17
321	0.2		321	0.21
322	0.2		322	0.21
323	0.2		323	0.18
324	0.2		324	0.18
325	0.2		325	0.18
326	0.18		326	0.18
327	0.18		327	0.19
328	0.18		328	0.18
329	0.18		329	0.18
330	0.18		330	0.14
331	0.18		331	0.14
332	0.16		332	0.14
333	0.16		333	0.14
334	0.16		334	0.14
335	0.16		335	0.14
336	0.11		336	0.13
337	0.11		337	0.12
338	0.11		338	0.11
339	0.11		339	0.06
340	0.11		340	0.06
341	0.17		341	0.11
342	0.17		342	0.11
343	0.17		343	0.11
344	0.16		344	0.1
345	0.2		345	0.1
346	0.27		346	0.11
347	0.27		347	0.11
348	0.28		348	0.13
349	0.28		349	0.14
350	0.32		350	0.14
351	0.22		351	0.15
352	0.22		352	0.17
353	0.23		353	0.17
354	0.25		354	0.18
355	0.25		355	0.21
356	0.22		356	0.15
357	0.23		357	0.13
358	0.21		358	0.14
359	0.21		359	0.13
360	0.18		360	0.13
361	0.16		361	0.15
362	0.15		362	0.17
363	0.15		363	0.17
364	0.15		364	0.17
365	0.12		365	0.15
366	0.14		366	0.17
367	0.14		367	0.17
368	0.13		368	0.16
369	0.13		369	0.16
370	0.13		370	0.14
371	0.12		371	0.14
372	0.09		372	0.12
373	0.09		373	0.12
374	0.09		374	0.12
375	0.08		375	0.12
376	0.09		376	0.11
377	0.09		377	0.11
378	0.09		378	0.25
379	0.09		379	0.27
380	0.09		380	0.27
381	0.07		381	0.28
382	0.07		382	0.28
383	0.07		383	0.33
384	0.07		384	0.33
385	0.08		385	0.33
386	0.08		386	0.33
387	0.08		387	0.23
388	0.08		388	0.23
389	0.08		389	0.23
390	0.08		390	0.27
391	0.06		391	0.27
392	0.06		392	0.27
393	0.06		393	0.22
394	0.06		394	0.21
395	0.06		395	0.21
396	0.08		396	0.2
397	0.08		397	0.24
398	0.08		398	0.24
399	0.08		399	0.24
400	0.07		400	0.2
401	0.07		401	0.2
402	0.07		402	0.2
403	0.07		403	0.2
404	0.07		404	0.03
405	0.07		405	0.03
406	0.06		406	0.03
407	0.06		407	0.02
408	0.06		408	0.07
409	0.06		409	0.08
410	0.06		410	0.08
411	0.05		411	0.1
412	0.05		412	0.1
413	0.05		413	0.1
414	0.05		414	0.08
415	0.05		415	0.08
416	0.06		416	0.08
417	0.06		417	0.25
418	0.06		418	0.28
419	0.06		419	0.28
420	0.06		420	0.28
421	0.06		421	0.26
422	0.06		422	0.26
423	0.06		423	0.26
424	0.06		424	0.19
425	0.06		425	0.21
426	0.06		426	0.08
427	0.06		427	0.08
428	0.06		428	0.08
429	0.07		429	0.08
430	0.07		430	0.08
431	0.11		431	0.09
432	0.11		432	0.1
433	0.11		433	0.1
434	0.11		434	0.11
435	0.1		435	0.11
436	0.1		436	0.07
437	0.1		437	0.07
438	0.1		438	0.07
439	0.1		439	0.09
440	0.1		440	0.13
441	0.12		441	0.13
442	0.12		442	0.11
443	0.12		443	0.11
444	0.12		444	0.12
445	0.15		445	0.13
446	0.13		446	0.15
447	0.13		447	0.17
448	0.12		448	0.31
449	0.14		449	0.28
450	0.14		450	0.29
451	0.15		451	0.29
452	0.15		452	0.29
453	0.15		453	0.32
454	0.15		454	0.22
455	0.15		455	0.22
456	0.15		456	0.2
457	0.15		457	0.1
458	0.15		458	0.1
459	0.15		459	0.06
460	0.12		460	0.07
461	0.13		461	0.05
462	0.13		462	0.08
463	0.13		463	0.1
464	0.1		464	0.12
465	0.1		465	0.12
466	0.09		466	0.11
467	0.09		467	0.12
468	0.09		468	0.11
469	0.1		469	0.11
470	0.1		470	0.09
471	0.1		471	0.09
472	0.1		472	0.09
473	0.1		473	0.08
474	0.1		474	0.02
475	0.1		475	0.02
476	0.06		476	0.02
477	0.06		477	0.02
478	0.06		478	0.02
479	0.06		479	0.02
480	0.06		480	0.02
481	0.07		481	0.07
482	0.07		482	0.07
483	0.07		483	0.07
484	0.06		484	0.06
485	0.06		485	0.06
486	0.07		486	0.06
487	0.07		487	0.06
488	0.07		488	0.07
489	0.07		489	0.08
490	0.07		490	0.09
491	0.07		491	0.08
492	0.07		492	0.08
493	0.07		493	0.08
494	0.07		494	0.08
495	0.07		495	0.1
496	0.06		496	0.07
497	0.06		497	0.07
498	0.06		498	0.05
499	0.06		499	0.07
500	0.06		500	0.07
501	0.04		501	0.07
502	0.04		502	0.08
503	0.04		503	0.09
504	0.04		504	0.16
505	0.04		505	0.15
506	0.08		506	0.21
507	0.08		507	0.19
508	0.08		508	0.19
509	0.09		509	0.22
510	0.09		510	0.22
511	0.07		511	0.22
512	0.07		512	0.19
513	0.08		513	0.19
514	0.08		514	0.18
515	0.08		515	0.18
516	0.08		516	0.16
517	0.08		517	0.16
518	0.08		518	0.16
519	0.08		519	0.13
520	0.08		520	0.13
521	0.06		521	0.1
522	0.06		522	0.1
523	0.06		523	0.12
524	0.06		524	0.11
525	0.06		525	0.06
526	0.09		526	0.06
527	0.09		527	0.06
528	0.05		528	0.06
529	0.05		529	0.06
530	0.05		530	0.06
531	0.05		531	0.06
532	0.05		532	0.06
533	0.05		533	0.06
534	0.05		534	0.06
535	0.05		535	0.04
536	0.02		536	0.04
537	0.02		537	0.05
538	0.02		538	0.05
539	0.02		539	0.05
540	0.02		540	0.04
541	0.07		541	0.05
542	0.07		542	0
543	0.07		543	0
544	0.07		544	0
545	0.07		545	0
546	0.05		546	0
547	0.05		547	0
548	0.05		548	0
549	0.05		549	0
550	0.05		550	0
551	0.05		551	0.03
552	0.05		552	0.03
553	0.05		553	0.08
554	0.05		554	0.05
555	0.05		555	0.05
556	0.02		556	0.05
557	0.02		557	0.05
558	0.02		558	0.1
559	0.02		559	0.1
560	0.02		560	0.08
561	0		561	0.05
562	0		562	0.05
563	0		563	0.05
564	0		564	0.05
565	0		565	0.08
566	0		566	0.03
567	0		567	0.03
568	0		568	0
569	0		569	0
570	0		570	0
571	0		571	0
572	0		572	0
573	0		573	0
574	0		574	0.03
575	0		575	0.02
576	0		576	0.02
577	0		577	0.02
578	0		578	0.02
579	0		579	0.03
580	0		580	0.03
581	0.03		581	0.03
582	0.03		582	0.02
583	0.03		583	0.07
584	0.03		584	0.07
585	0.03		585	0.07
586	0.03		586	0.08
587	0.03		587	0.08
588	0.03		588	0.09
589	0.03		589	0.08
590	0.03		590	0.08
591	0.03		591	0.08
592	0.03		592	0.08
593	0.03		593	0.08
594	0.03		594	0.05
595	0.03		595	0.05
596	0		596	0.03
597	0		597	0.03
598	0		598	0
599	0		599	0
600	0		600	0
601	0		601	0
602	0		602	0
603	0		603	0.04
604	0		604	0.04
605	0		605	0.04
606	0		606	0.04
607	0		607	0.05
608	0		608	0.05
609	0		609	0.05
610	0.02		610	0.05
611	0.02		611	0.05
612	0.02		612	0.06
613	0.04		613	0.06
614	0.04		614	0.08
615	0.04		615	0.08
616	0.04		616	0.08
617	0.04		617	0.06
618	0.04		618	0.06
619	0.04		619	0.06
620	0.04		620	0.06
621	0.04		621	0.03
622	0.04		622	0.05
623	0.04		623	0.05
624	0.04		624	0.06
625	0.04		625	0.07
626	0.04		626	0.07
627	0.02		627	0.07
628	0.02		628	0.13
629	0.02		629	0.13
630	0.02		630	0.13
631	0.02		631	0.13
632	0		632	0.13
633	0		633	0.13
634	0		634	0.13
635	0		635	0.15
636	0		636	0.15
637	0		637	0.14
638	0		638	0.14
639	0		639	0.14
640	0		640	0.14
641	0.02		641	0.14
642	0.02		642	0.16
643	0.02		643	0.15
644	0.02		644	0.16
645	0.02		645	0.13
646	0.02		646	0.13
647	0.02		647	0.11
648	0.02		648	0.11
649	0.02		649	0.1
650	0.02		650	0.1
651	0.02		651	0.12
652	0.03		652	0.1
653	0.03		653	0.11
654	0.03		654	0.11
655	0.04		655	0.11
656	0.04		656	0.1
657	0.07		657	0.1
658	0.07		658	0.1
659	0.07		659	0.1
660	0.06		660	0.1
661	0.08		661	0.05
662	0.09		662	0.05
663	0.09		663	0.07
664	0.09		664	0.09
665	0.09		665	0.09
666	0.08		666	0.1
667	0.08		667	0.1
668	0.08		668	0.1
669	0.08		669	0.1
670	0.08		670	0.12
671	0.08		671	0.11
672	0.06		672	0.11
673	0.06		673	0.15
674	0.06		674	0.15
675	0.06		675	0.17
676	0		676	0.17
677	0		677	0.2
678	0		678	0.2
679	0		679	0.2
680	0.02		680	0.21
681	0.02		681	0.21
682	0.02		682	0.21
683	0.02		683	0.21
684	0.02		684	0.23
685	0.02		685	0.29
686	0.02		686	0.28
687	0.02		687	0.28
688	0.02		688	0.29
689	0.02		689	0.29
690	0.02		690	0.3
691	0.09		691	0.31
692	0.09		692	0.31
693	0.09		693	0.31
694	0.09		694	0.28
695	0.09		695	0.28
696	0.09		696	0.27
697	0.09		697	0.27
698	0.09		698	0.27
699	0.09		699	0.26
700	0.09		700	0.14
701	0.1		701	0.14
702	0.1		702	0.14
703	0.1		703	0.14
704	0.1		704	0.14
705	0.1		705	0.15
706	0.07		706	0.18
707	0.07		707	0.18
708	0.07		708	0.16
709	0.07		709	0.16
710	0.07		710	0.16
711	0.1		711	0.15
712	0.1		712	0.18
713	0.1		713	0.18
714	0.1		714	0.17
715	0.09		715	0.14
716	0.11		716	0.14
717	0.11		717	0.14
718	0.11		718	0.14
719	0.11		719	0.15
720	0.11		720	0.15
721	0.1		721	0.16
722	0.09		722	0.14
723	0.09		723	0.1
724	0.09		724	0.1
725	0.1		725	0.1
726	0.07		726	0.12
727	0.07		727	0.09
728	0.07		728	0.09
729	0.09		729	0.07
730	0.09		730	0.07
731	0.05		731	0.07
732	0.04		732	0.07
733	0.04		733	0.08
734	0.04		734	0.06
735	0.04		735	0.06
736	0.03		736	0.05
737	0.05		737	0.05
738	0.05		738	0.05
739	0.05		739	0.05
740	0.05		740	0.06
741	0.05		741	0.06
742	0.05		742	0.06
743	0.05		743	0.04
744	0.05		744	0.04
745	0.05		745	0.04
746	0.07		746	0.14
747	0.07		747	0.22
748	0.07		748	0.22
749	0.08		749	0.22
750	0.11		750	0.17
751	0.17		751	0.17
752	0.17		752	0.17
753	0.18		753	0.16
754	0.18		754	0.19
755	0.18		755	0.19
756	0.19		756	0.19
757	0.19		757	0.07
758	0.19		758	0.07
759	0.19		759	0.07
760	0.19		760	0.07
761	0.21		761	0.08
762	0.21		762	0.06
763	0.21		763	0.06
764	0.21		764	0.03
765	0.21		765	0.03
766	0.17		766	0.02
767	0.16		767	0.02
768	0.13		768	0.03
769	0.13		769	0.03
770	0.13		770	0.03
771	0.11		771	0
772	0.11		772	0
773	0.11		773	0
774	0.11		774	0
775	0.11		775	0
776	0.07		776	0
777	0.07		777	0
778	0.06		778	0.02
779	0.06		779	0.08
780	0.03		780	0.09
781	0.06		781	0.1
782	0.06		782	0.12
783	0.06		783	0.12
784	0.04		784	0.12
785	0.04		785	0.11
786	0.04		786	0.11
787	0.04		787	0.1
788	0.04		788	0.1
789	0.04		789	0.11
790	0.04		790	0.1
791	0.04		791	0.08
792	0.04		792	0.07
793	0.04		793	0.07
794	0.04		794	0.07
795	0.04		795	0.07
796	0.02		796	0.08
797	0.04		797	0.08
798	0.04		798	0.06
799	0.04		799	0.04
800	0.04		800	0.04
801	0.12		801	0.04
802	0.12		802	0.04
803	0.12		803	0.03
804	0.12		804	0.03
805	0.12		805	0.04
806	0.12		806	0.05
807	0.12		807	0.05
808	0.12		808	0.05
809	0.12		809	0.05
810	0.12		810	0.06
811	0.15		811	0.06
812	0.16		812	0.06
813	0.24		813	0.06
814	0.24		814	0.06
815	0.24		815	0.06
816	0.38		816	0.07
817	0.41		817	0.1
818	0.41		818	0.1
819	0.41		819	0.1
820	0.41		820	0.07
821	0.41		821	0.11
822	0.41		822	0.11
823	0.42		823	0.11
824	0.42		824	0.11
825	0.42		825	0.11
826	0.39		826	0.11
827	0.38		827	0.09
828	0.34		828	0.1
829	0.34		829	0.1
830	0.34		830	0.07
831	0.19		831	0.07
832	0.08		832	0.09
833	0.08		833	0.09
834	0.08		834	0.08
835	0.08		835	0.08
836	0.07		836	0.08
837	0.07		837	0.08
838	0.07		838	0.06
839	0.07		839	0.06
840	0.07		840	0.06
841	0.06		841	0.04
842	0.06		842	0.04
843	0.06		843	0.04
844	0.06		844	0.04
845	0.06		845	0.06
846	0.04		846	0.06
847	0.04		847	0.06
848	0.04		848	0.04
849	0.04		849	0.04
850	0.04		850	0.04
851	0.05		851	0.04
852	0.05		852	0.06
853	0.05		853	0.06
854	0.05		854	0.06
855	0.08		855	0.04
856	0.09		856	0.04
857	0.09		857	0.07
858	0.09		858	0.07
859	0.09		859	0.09
860	0.09		860	0.14
861	0.09		861	0.14
862	0.09		862	0.14
863	0.09		863	0.14
864	0.09		864	0.14
865	0.09		865	0.27
866	0.11		866	0.3
867	0.11		867	0.3
868	0.11		868	0.3
869	0.11		869	0.27
870	0.09		870	0.27
871	0.1		871	0.27
872	0.1		872	0.27
873	0.1		873	0.3
874	0.1		874	0.19
875	0.1		875	0.16
876	0.1		876	0.11
877	0.1		877	0.11
878	0.1		878	0.06
879	0.1		879	0.06
880	0.1		880	0.09
881	0.06		881	0.09
882	0.06		882	0.09
883	0.06		883	0.07
884	0.06		884	0.07
885	0.07		885	0.07
886	0.07		886	0.08
887	0.07		887	0.1
888	0.07		888	0.1
889	0.07		889	0.07
890	0.06		890	0.07
891	0.06		891	0.07
892	0.06		892	0.07
893	0.08		893	0.07
894	0.08		894	0.14
895	0.08		895	0.16
896	0.13		896	0.2
897	0.14		897	0.2
898	0.14		898	0.29
899	0.14		899	0.29
900	0.13		900	0.29
901	0.12		901	0.34
902	0.12		902	0.34
903	0.12		903	0.34
904	0.12		904	0.29
905	0.12		905	0.32
906	0.12		906	0.32
907	0.12		907	0.15
908	0.12		908	0.19
909	0.12		909	0.19
910	0.12		910	0.19
911	0.09		911	0.07
912	0.07		912	0.07
913	0.08		913	0.07
914	0.08		914	0.07
915	0.08		915	0.07
916	0.05		916	0.07
917	0.08		917	0.08
918	0.08		918	0.07
919	0.08		919	0.12
920	0.08		920	0.12
921	0.09		921	0.12
922	0.09		922	0.13
923	0.09		923	0.13
924	0.09		924	0.13
925	0.09		925	0.11
926	0.08		926	0.11
927	0.08		927	0.11
928	0.07		928	0.04
929	0.07		929	0.05
930	0.07		930	0.05
931	0.07		931	0.05
932	0.05		932	0.02
933	0.05		933	0.02
934	0.05		934	0.02
935	0.04		935	0.02
936	0		936	0.03
937	0		937	0.03
938	0		938	0.03
939	0		939	0.02
940	0		940	0.02
941	0		941	0.02
942	0		942	0.02
943	0		943	0.02
944	0		944	0.02
945	0		945	0.02
946	0.04		946	0.06
947	0.04		947	0.06
948	0.04		948	0.1
949	0.04		949	0.09
950	0.04		950	0.13
951	0.04		951	0.13
952	0.04		952	0.13
953	0.06		953	0.09
954	0.06		954	0.09
955	0.06		955	0.09
956	0.1		956	0.1
957	0.12		957	0.12
958	0.12		958	0.17
959	0.12		959	0.17
960	0.11		960	0.16
961	0.1		961	0.13
962	0.1		962	0.13
963	0.11		963	0.13
964	0.11		964	0.15
965	0.12		965	0.15
966	0.12		966	0.15
967	0.12		967	0
968	0.12		968	0
969	0.13		969	0
970	0.14		970	0
971	0.12		971	0
972	0.09		972	0
973	0.1		973	0
974	0.1		974	0
975	0.1		975	0.03
976	0.08		976	0.1
977	0.09		977	0.1
978	0.09		978	0.11
979	0.09		979	0.11
980	0.07		980	0.11
981	0.1		981	0.1
982	0.1		982	0.1
983	0.1		983	0.1
984	0.09		984	0.11
985	0.09		985	0.07
986	0.06		986	0.07
987	0.06		987	0.11
988	0.04		988	0.1
989	0.04		989	0.11
990	0.04		990	0.11
991	0.11		991	0.11
992	0.11		992	0.14
993	0.11		993	0.14
994	0.11		994	0.14
995	0.11		995	0.12
996	0.13		996	0.1
997	0.13		997	0.1
998	0.13		998	0.1
999	0.13		999	0.11
1000	0.13		1000	0.22
1001	0.14		1001	0.21
1002	0.14		1002	0.19
1003	0.14		1003	0.19
1004	0.14		1004	0.19
1005	0.14		1005	0.25
1006	0.07		1006	0.28
1007	0.07		1007	0.28
1008	0.07		1008	0.28
1009	0.07		1009	0.08
1010	0.07		1010	0.08
1011	0.05		1011	0.08
1012	0.05		1012	0.08
1013	0.05		1013	0.08
1014	0.05		1014	0.08
1015	0.05		1015	0.08
1016	0.02		1016	0.16
1017	0.02		1017	0.16
1018	0.02		1018	0.16
1019	0.02		1019	0.16
1020	0.02		1020	0.18
1021	0.02		1021	0.18
1022	0.02		1022	0.18
1023	0.02		1023	0.14
1024	0.02		1024	0.14
1025	0.02		1025	0.13
1026	0.02		1026	0.13
1027	0.02		1027	0.15
1028	0.02		1028	0.15
1029	0.02		1029	0.06
1030	0		1030	0.04
1031	0		1031	0.04
1032	0		1032	0.04
1033	0		1033	0.04
1034	0		1034	0
1035	0		1035	0
1036	0		1036	0
1037	0		1037	0.02
1038	0		1038	0.02
1039	0		1039	0.03
1040	0		1040	0.03
1041	0		1041	0.04
1042	0		1042	0.04
1043	0		1043	0.04
1044	0		1044	0.03
1045	0		1045	0.03
1046	0		1046	0.03
1047	0		1047	0.06
1048	0		1048	0.07
1049	0		1049	0.07
1050	0		1050	0.07
1051	0		1051	0.06
1052	0		1052	0.11
1053	0		1053	0.11
1054	0		1054	0.12
1055	0		1055	0.13
1056	0.04		1056	0.2
1057	0.04		1057	0.25
1058	0.04		1058	0.23
1059	0.04		1059	0.23
1060	0.04		1060	0.21
1061	0.03		1061	0.21
1062	0.03		1062	0.23
1063	0.03		1063	0.23
1064	0.03		1064	0.21
1065	0.03		1065	0.17
1066	0.03		1066	0.16
1067	0.03		1067	0.16
1068	0.03		1068	0.16
1069	0.03		1069	0.08
1070	0.03		1070	0.08
1071	0		1071	0.07
1072	0		1072	0.06
1073	0		1073	0.06
1074	0		1074	0.06
1075	0		1075	0.06
1076	0.02		1076	0.05
1077	0.04		1077	0.03
1078	0.04		1078	0.03
1079	0.04		1079	0.02
1080	0.04		1080	0.02
1081	0.04		1081	0.02
1082	0.04		1082	0.02
1083	0.04		1083	0.03
1084	0.04		1084	0.03
1085	0.04		1085	0.03
1086	0.07		1086	0.02
1087	0.07		1087	0.02
1088	0.07		1088	0.02
1089	0.07		1089	0.05
1090	0.07		1090	0.06
1091	0.07		1091	0.07
1092	0.05		1092	0.07
1093	0.04		1093	0.07
1094	0.04		1094	0.08
1095	0.04		1095	0.09
1096	0.05		1096	0.09
1097	0.05		1097	0.08
1098	0.05		1098	0.08
1099	0.05		1099	0.08
1100	0.04		1100	0.07
1101	0.08		1101	0.08
1102	0.08		1102	0.09
1103	0.08		1103	0.08
1104	0.08		1104	0.07
1105	0.08		1105	0.07
1106	0.07		1106	0.07
1107	0.07		1107	0.06
1108	0.07		1108	0.05
1109	0.08		1109	0.05
1110	0.08		1110	0.02
1111	0.08		1111	0
1112	0.08		1112	0
1113	0.08		1113	0
1114	0.08		1114	0.02
1115	0.08		1115	0.02
1116	0.04		1116	0.02
1117	0.06		1117	0.02
1118	0.06		1118	0.02
1119	0.06		1119	0.02
1120	0.05		1120	0.02
1121	0.04		1121	0.02
1122	0.04		1122	0.02
1123	0.04		1123	0
1124	0.05		1124	0
1125	0.05		1125	0
1126	0.05		1126	0
1127	0.05		1127	0
1128	0.03		1128	0
1129	0.03		1129	0
1130	0.03		1130	0
1131	0.04		1131	0
1132	0.03		1132	0
1133	0.08		1133	0
1134	0.08		1134	0
1135	0.07		1135	0
1136	0.07		1136	0.05
1137	0.07		1137	0.07
1138	0.08		1138	0.07
1139	0.08		1139	0.08
1140	0.08		1140	0.08
1141	0.09		1141	0.08
1142	0.08		1142	0.07
1143	0.08		1143	0.07
1144	0.08		1144	0.07
1145	0.09		1145	0.07
1146	0.09		1146	0.07
1147	0.09		1147	0.08
1148	0.03		1148	0.08
1149	0.04		1149	0.05
1150	0.04		1150	0.02
1151	0.07		1151	0.02
1152	0.07		1152	0.02
1153	0.07		1153	0.03
1154	0.07		1154	0.03
1155	0.07		1155	0.03
1156	0.06		1156	0
1157	0.06		1157	0
1158	0.06		1158	0
1159	0.06		1159	0
1160	0.06		1160	0
1161	0.06		1161	0
1162	0.06		1162	0
1163	0.06		1163	0
1164	0.04		1164	0
1165	0.04		1165	0.02
1166	0.02		1166	0.02
1167	0.02		1167	0.03
1168	0.02		1168	0.03
1169	0.02		1169	0.03
1170	0.02		1170	0.02
1171	0.05		1171	0.02
1172	0.05		1172	0.02
1173	0.05		1173	0.04
1174	0.05		1174	0.05
1175	0.05		1175	0.05
1176	0.05		1176	0.05
1177	0.05		1177	0.04
1178	0.05		1178	0.04
1179	0.05		1179	0.04
1180	0.05		1180	0.04
1181	0.03		1181	0.05
1182	0.03		1182	0.04
1183	0.03		1183	0.04
1184	0.03		1184	0.03
1185	0.03		1185	0.02
1186	0.02		1186	0.02
1187	0.02		1187	0.02
1188	0.02		1188	0.03
1189	0.02		1189	0.03
1190	0.02		1190	0.02
1191	0.02		1191	0.02
1192	0.02		1192	0.04
1193	0.02		1193	0.04
1194	0.02		1194	0.05
1195	0.02		1195	0.06
1196	0.02		1196	0.07
1197	0.02		1197	0.06
1198	0.02		1198	0.06
1199	0.02		1199	0.06
1200	0.02		1200	0.06
1201	0.02		1201	0.06
1202	0.02		1202	0.07
1203	0.02		1203	0.07
1204	0.02		1204	0.07
1205	0.02		1205	0.06
1206	0.03		1206	0.16
1207	0.03		1207	0.17
1208	0.03		1208	0.25
1209	0.03		1209	0.27
1210	0.03		1210	0.28
1211	0.03		1211	0.29
1212	0.03		1212	0.26
1213	0.03		1213	0.3
1214	0.03		1214	0.3
1215	0.03		1215	0.31
1216	0.02		1216	0.35
1217	0.02		1217	0.11
1218	0.02		1218	0.1
1219	0.02		1219	0.07
1220	0.02		1220	0.14
1221	0		1221	0.14
1222	0		1222	0.14
1223	0		1223	0.14
1224	0		1224	0.14
1225	0		1225	0.14
1226	0		1226	0.14
1227	0		1227	0.14
1228	0		1228	0.14
1229	0		1229	0.02
1230	0		1230	0.03
1231	0		1231	0.03
1232	0		1232	0.03
1233	0		1233	0.02
1234	0		1234	0.02
1235	0		1235	0.02
1236	0		1236	0.03
1237	0		1237	0.04
1238	0		1238	0.04
1239	0		1239	0.04
1240	0		1240	0.03
1241	0		1241	0.03
1242	0		1242	0.03
1243	0		1243	0.03
1244	0		1244	0.04
1245	0		1245	0.03
1246	0		1246	0
1247	0		1247	0
1248	0		1248	0
1249	0		1249	0
1250	0		1250	0
1251	0		1251	0
1252	0		1252	0
1253	0		1253	0
1254	0		1254	0
1255	0		1255	0
1256	0		1256	0.04
1257	0		1257	0.04
1258	0		1258	0.05
1259	0		1259	0.05
1260	0		1260	0.05
1261	0		1261	0.05
1262	0		1262	0.06
1263	0		1263	0.06
1264	0		1264	0.06
1265	0		1265	0.07
1266	0		1266	0.05
1267	0		1267	0.05
1268	0		1268	0.05
1269	0		1269	0.05
1270	0		1270	0.05
1271	0		1271	0.02
1272	0		1272	0.03
1273	0		1273	0
